# Supplementary material for: 3-[(2-Hydroxy­ethyl)imino­meth­yl]-1,1′-bi-2-naphthol
Source: Acta Crystallogr Sect E Struct Rep Online. 2009 May 7;65(Pt 6):o1226. doi: 10.1107/S1600536809016407 (PMC2969659; doi:10.1107/S1600536809016407)
Supplement: Supplementary file 1 [file e-65-o1226-sup1.cif]

##############################################################################
###                                                                        ###
###        Electronic paper (Acta Crystallographica Section E)             ###
###                                                                        ###
##############################################################################
#                                                                            #
# This CIF contains the data in a paper accepted for publication in Acta     #
# Crystallographica Section E. It conforms to the requirements of Notes      #
# for Authors for Section E, and has been peer reviewed under the auspices   #
# of the IUCr Commission on Journals.                                        #
#                                                                            #
# Full details of the Crystallographic Information File format               #
# are given in the paper "The Crystallographic Information File (CIF):       #
# a New Standard Archive File for Crystallography" by S. R. Hall, F. H.      #
# Allen and I. D. Brown [Acta Cryst. (1991), A47, 655-685].                  #
#                                                                            #
# The current version of the core CIF dictionary is obtainable from          #
# ftp://ftp.iucr.org/pub/cif_core.dic. The current version number is 2.4.    #
#                                                                            #
# Software is freely available for graphical display of the structure(s) in  #
# this CIF.  For information consult the CIF home page http://www.iucr.org/  #
# cif/home.html                                                              #
#                                                                            #
# This file may be used for bona fide research purposes within the           #
# scientific community so long as proper attribution is given to the journal # 
# article from which it was obtained.                                        #
#                                                                            #
##############################################################################
                                             
data_I
_audit_creation_method     SHELXL-97
_chemical_name_systematic
;
3-[(2-Hydroxyethyl)iminomethyl]-1,1'-bi-2-naphthol
;
_chemical_name_common     ?
_chemical_formula_moiety     'C23 H19 N O3'
_chemical_formula_sum     'C23 H19 N O3'
_chemical_formula_iupac     'C23 H19 N O3'
_chemical_formula_weight     357.39
_chemical_melting_point     ?
_symmetry_cell_setting     orthorhombic
_symmetry_space_group_name_H-M     'P b c a'
loop_
    _symmetry_equiv_pos_as_xyz
    'x, y, z'
    '-x+1/2, -y, z+1/2'
    '-x, y+1/2, -z+1/2'
    'x+1/2, -y+1/2, -z'
    '-x, -y, -z'
    'x-1/2, y, -z-1/2'
    'x, -y-1/2, z-1/2'
    '-x-1/2, y-1/2, z'
_cell_length_a     12.6184(3)
_cell_length_b     9.7774(2)
_cell_length_c     29.7991(6)
_cell_angle_alpha     90.00
_cell_angle_beta     90.00
_cell_angle_gamma     90.00
_cell_volume     3676.47(14)
_cell_formula_units_Z     8
_cell_measurement_reflns_used     3454
_cell_measurement_theta_min     2.72
_cell_measurement_theta_max     22.43
_cell_measurement_temperature     296(2)
_exptl_crystal_description     block
_exptl_crystal_colour     red
_exptl_crystal_size_max     0.50
_exptl_crystal_size_mid     0.40
_exptl_crystal_size_min     0.36
_exptl_crystal_density_diffrn     1.291
_exptl_crystal_density_meas     ?
_exptl_crystal_density_method     'not measured'
_exptl_crystal_F_000     1504
_exptl_absorpt_coefficient_mu     0.086
_exptl_absorpt_correction_type     multi-scan
_exptl_absorpt_process_details     '(SADABS; Sheldrick, 2004)'
_exptl_absorpt_correction_T_min     0.661
_exptl_absorpt_correction_T_max     1.000
_exptl_special_details
;
;
_diffrn_ambient_temperature     296(2)
_diffrn_radiation_type     MoK\a
_diffrn_radiation_wavelength     0.71073
_diffrn_radiation_source     'fine-focus sealed tube'
_diffrn_radiation_monochromator     graphite
_diffrn_measurement_device_type     'Bruker SMART CCD area-detector'
_diffrn_measurement_method     '\f and \w'
_diffrn_detector_area_resol_mean     ?
_diffrn_reflns_number     24940
_diffrn_reflns_av_R_equivalents     0.0888
_diffrn_reflns_av_sigmaI/netI     0.0877
_diffrn_reflns_theta_min     2.11
_diffrn_reflns_theta_max     27.59
_diffrn_reflns_theta_full     27.59
_diffrn_measured_fraction_theta_max     0.988
_diffrn_measured_fraction_theta_full     0.988
_diffrn_reflns_limit_h_min     -15
_diffrn_reflns_limit_h_max     16
_diffrn_reflns_limit_k_min     -12
_diffrn_reflns_limit_k_max     12
_diffrn_reflns_limit_l_min     -38
_diffrn_reflns_limit_l_max     38
_diffrn_standards_number     ?
_diffrn_standards_interval_count     ?
_diffrn_standards_interval_time     ?
_diffrn_standards_decay_%     ?
_refine_special_details
;
Refinement of <i>F</i>\^2\^ against ALL reflections. The weighted
<i>R</i>-factor <i>wR</i> and goodness of fit <i>S</i> are based on
<i>F</i>\^2\^, conventional <i>R</i>-factors <i>R</i> are based on <i>F</i>,
with <i>F</i> set to zero for negative <i>F</i>\^2\^. The threshold expression
of <i>F</i>\^2\^ > \s(<i>F</i>\^2\^) is used only for calculating
<i>R</i>-factors(gt) <i>etc</i>. and is not relevant to the choice of
reflections for refinement. <i>R</i>-factors based on <i>F</i>\^2\^ are
statistically about twice as large as those based on <i>F</i>, and <i>R</i>-
factors based on ALL data will be even larger.
;
_reflns_number_total     4220
_reflns_number_gt     1912
_reflns_threshold_expression     I>2\s(I)
_refine_ls_structure_factor_coef     Fsqd
_refine_ls_matrix_type     full
_refine_ls_R_factor_all     0.1489
_refine_ls_R_factor_gt     0.0545
_refine_ls_wR_factor_gt     0.1059
_refine_ls_wR_factor_ref     0.1346
_refine_ls_goodness_of_fit_ref     1.000
_refine_ls_restrained_S_all     1.000
_refine_ls_number_reflns     4220
_refine_ls_number_parameters     252
_refine_ls_number_restraints     0
_refine_ls_hydrogen_treatment     mixed
_refine_ls_weighting_scheme     calc
_refine_ls_weighting_details
                 'calc w=1/[\s^2^(Fo^2^)+(0.0475P)^2^] where P=(Fo^2^+2Fc^2^)/3'
_atom_sites_solution_hydrogens     geom
_atom_sites_solution_primary     direct
_atom_sites_solution_secondary     difmap
_refine_ls_shift/su_max     0.000
_refine_ls_shift/su_mean     0.000
_refine_diff_density_max     0.154
_refine_diff_density_min     -0.142
_refine_ls_extinction_method     none
_refine_ls_extinction_coef     ?
loop_
    _atom_type_symbol
    _atom_type_description
    _atom_type_scat_dispersion_real
    _atom_type_scat_dispersion_imag
    _atom_type_scat_source
    'C' 'C' 0.0033 0.0016
                         'International Tables Vol C Tables 4.2.6.8 and 6.1.1.4'
    'H' 'H' 0.0000 0.0000
                         'International Tables Vol C Tables 4.2.6.8 and 6.1.1.4'
    'N' 'N' 0.0061 0.0033
                         'International Tables Vol C Tables 4.2.6.8 and 6.1.1.4'
    'O' 'O' 0.0106 0.0060
                         'International Tables Vol C Tables 4.2.6.8 and 6.1.1.4'
_computing_data_collection     'SMART (Bruker, 1997)'
_computing_cell_refinement     'SAINT (Bruker, 1997)'
_computing_data_reduction     'SAINT (Bruker, 1997)'
_computing_structure_solution     'SHELXS97 (Sheldrick, 2008)'
_computing_structure_refinement     'SHELXL97 (Sheldrick, 2008)'
_computing_molecular_graphics     'SHELXTL (Sheldrick, 2008)'
_computing_publication_material     'SHELXTL (Sheldrick, 2008)'
loop_
    _atom_site_type_symbol
    _atom_site_label
    _atom_site_fract_x
    _atom_site_fract_y
    _atom_site_fract_z
    _atom_site_U_iso_or_equiv
    _atom_site_adp_type
    _atom_site_calc_flag
    _atom_site_refinement_flags
    _atom_site_occupancy
    _atom_site_disorder_assembly
    _atom_site_disorder_group
    O O1 0.50545(11) 0.24608(12) 0.43973(4) 0.0661(4) Uani d . 1 . .
    H H1 0.5349(18) 0.278(2) 0.4675(8) 0.109(8) Uiso d . 1 . .
    O O2 0.31307(9) -0.02597(13) 0.38718(4) 0.0615(4) Uani d . 1 . .
    H H2A 0.2483 -0.0321 0.3860 0.092 Uiso calc R 1 . .
    O O3 0.60553(9) 0.53599(13) 0.59680(4) 0.0647(4) Uani d . 1 . .
    H H3A 0.5790 0.6125 0.5963 0.097 Uiso calc R 1 . .
    N N1 0.60154(12) 0.25597(15) 0.51551(4) 0.0528(4) Uani d . 1 . .
    C C1 0.54441(13) 0.11749(16) 0.43397(5) 0.0423(5) Uani d . 1 . .
    C C2 0.52157(13) 0.04833(17) 0.39500(5) 0.0406(4) Uani d . 1 . .
    C C3 0.56310(13) -0.08531(17) 0.38917(5) 0.0424(5) Uani d . 1 . .
    C C4 0.54263(15) -0.16310(18) 0.35028(6) 0.0572(6) Uani d . 1 . .
    H H4A 0.5016 -0.1255 0.3275 0.069 Uiso calc R 1 . .
    C C5 0.58156(16) -0.2919(2) 0.34540(7) 0.0696(6) Uani d . 1 . .
    H H5A 0.5678 -0.3406 0.3192 0.083 Uiso calc R 1 . .
    C C6 0.64219(16) -0.3519(2) 0.37943(7) 0.0710(6) Uani d . 1 . .
    H H6A 0.6673 -0.4407 0.3761 0.085 Uiso calc R 1 . .
    C C7 0.66425(15) -0.28066(19) 0.41715(7) 0.0617(6) Uani d . 1 . .
    H H7A 0.7059 -0.3207 0.4393 0.074 Uiso calc R 1 . .
    C C8 0.62541(13) -0.14683(17) 0.42360(6) 0.0445(5) Uani d . 1 . .
    C C9 0.64473(13) -0.07085(18) 0.46275(6) 0.0478(5) Uani d . 1 . .
    H H9A 0.6848 -0.1104 0.4855 0.057 Uiso calc R 1 . .
    C C10 0.60711(12) 0.05847(17) 0.46872(5) 0.0392(4) Uani d . 1 . .
    C C11 0.62936(13) 0.13284(19) 0.51008(5) 0.0452(5) Uani d . 1 . .
    H H11A 0.6693(11) 0.0826(15) 0.5322(5) 0.044(4) Uiso d . 1 . .
    C C12 0.62678(15) 0.32605(17) 0.55768(5) 0.0530(5) Uani d . 1 . .
    H H12A 0.7029 0.3270 0.5623 0.064 Uiso calc R 1 . .
    H H12B 0.5943 0.2783 0.5827 0.064 Uiso calc R 1 . .
    C C13 0.58577(14) 0.46884(18) 0.55525(6) 0.0549(5) Uani d . 1 . .
    H H13A 0.6207 0.5177 0.5311 0.066 Uiso calc R 1 . .
    H H13B 0.5102 0.4677 0.5492 0.066 Uiso calc R 1 . .
    C C14 0.45087(14) 0.11281(17) 0.36073(5) 0.0432(5) Uani d . 1 . .
    C C15 0.34642(14) 0.07470(18) 0.35878(5) 0.0472(5) Uani d . 1 . .
    C C16 0.27531(15) 0.1368(2) 0.32883(6) 0.0590(6) Uani d . 1 . .
    H H16A 0.2046 0.1099 0.3283 0.071 Uiso calc R 1 . .
    C C17 0.31035(17) 0.2365(2) 0.30064(6) 0.0650(6) Uani d . 1 . .
    H H17A 0.2626 0.2782 0.2812 0.078 Uiso calc R 1 . .
    C C18 0.41683(16) 0.27781(19) 0.30024(6) 0.0549(5) Uani d . 1 . .
    C C19 0.45588(19) 0.3789(2) 0.27067(6) 0.0702(6) Uani d . 1 . .
    H H19A 0.4092 0.4217 0.2510 0.084 Uiso calc R 1 . .
    C C20 0.5592(2) 0.4152(2) 0.27016(6) 0.0761(7) Uani d . 1 . .
    H H20A 0.5832 0.4811 0.2501 0.091 Uiso calc R 1 . .
    C C21 0.62985(19) 0.3531(2) 0.29999(6) 0.0734(7) Uani d . 1 . .
    H H21A 0.7009 0.3783 0.2997 0.088 Uiso calc R 1 . .
    C C22 0.59561(16) 0.25552(19) 0.32973(6) 0.0593(6) Uani d . 1 . .
    H H22A 0.6437 0.2160 0.3495 0.071 Uiso calc R 1 . .
    C C23 0.48854(15) 0.21437(18) 0.33073(5) 0.0478(5) Uani d . 1 . .
loop_
    _atom_site_aniso_label
    _atom_site_aniso_U_11
    _atom_site_aniso_U_22
    _atom_site_aniso_U_33
    _atom_site_aniso_U_12
    _atom_site_aniso_U_13
    _atom_site_aniso_U_23
    O1 0.0975(10) 0.0520(8) 0.0489(8) 0.0232(7) -0.0257(8) -0.0095(6)
    O2 0.0562(8) 0.0747(9) 0.0536(8) -0.0005(7) 0.0008(6) 0.0132(7)
    O3 0.0730(8) 0.0630(8) 0.0579(8) 0.0175(7) -0.0196(7) -0.0187(7)
    N1 0.0659(10) 0.0540(10) 0.0385(9) 0.0022(8) -0.0086(8) -0.0029(7)
    C1 0.0485(10) 0.0401(10) 0.0382(10) 0.0048(8) 0.0000(9) 0.0015(8)
    C2 0.0447(10) 0.0445(10) 0.0325(9) 0.0024(8) -0.0005(8) -0.0010(8)
    C3 0.0442(10) 0.0481(11) 0.0350(10) 0.0015(8) 0.0035(8) -0.0005(8)
    C4 0.0661(13) 0.0612(13) 0.0442(11) 0.0094(10) 0.0003(10) -0.0067(10)
    C5 0.0841(15) 0.0675(14) 0.0571(13) 0.0148(11) 0.0012(12) -0.0223(11)
    C6 0.0750(14) 0.0562(13) 0.0816(15) 0.0182(11) -0.0013(13) -0.0155(11)
    C7 0.0581(12) 0.0565(12) 0.0704(14) 0.0155(10) -0.0078(11) -0.0059(11)
    C8 0.0423(10) 0.0461(10) 0.0450(10) 0.0051(8) -0.0011(9) -0.0022(9)
    C9 0.0427(10) 0.0554(11) 0.0454(11) 0.0046(9) -0.0074(9) 0.0066(9)
    C10 0.0424(9) 0.0431(10) 0.0322(9) 0.0011(8) 0.0007(8) 0.0040(8)
    C11 0.0480(10) 0.0522(11) 0.0355(10) 0.0006(9) -0.0055(9) 0.0067(9)
    C12 0.0664(12) 0.0519(11) 0.0407(11) -0.0016(10) -0.0094(10) -0.0035(9)
    C13 0.0604(12) 0.0573(12) 0.0471(11) 0.0057(9) -0.0105(10) -0.0088(9)
    C14 0.0518(10) 0.0497(11) 0.0282(9) 0.0076(8) -0.0024(8) -0.0025(8)
    C15 0.0534(11) 0.0523(11) 0.0359(10) 0.0084(9) 0.0005(9) 0.0014(9)
    C16 0.0555(12) 0.0790(14) 0.0426(10) 0.0097(10) -0.0091(10) 0.0000(10)
    C17 0.0763(14) 0.0760(14) 0.0425(11) 0.0176(11) -0.0132(11) 0.0057(10)
    C18 0.0778(14) 0.0557(12) 0.0312(10) 0.0066(10) -0.0039(10) -0.0003(9)
    C19 0.1052(17) 0.0666(14) 0.0390(12) 0.0089(12) -0.0046(12) 0.0044(10)
    C20 0.1250(19) 0.0609(14) 0.0425(12) -0.0102(13) 0.0083(13) 0.0062(10)
    C21 0.0907(16) 0.0754(15) 0.0542(13) -0.0164(12) 0.0142(12) -0.0060(12)
    C22 0.0715(13) 0.0649(13) 0.0414(11) -0.0009(10) 0.0031(11) -0.0015(10)
    C23 0.0616(12) 0.0521(11) 0.0297(10) 0.0056(9) 0.0017(9) -0.0043(9)
_geom_special_details
;
All e.s.d.'s (except the e.s.d. in the dihedral angle between two l.s. planes)
are estimated using the full covariance matrix. The cell e.s.d.'s are taken
into account individually in the estimation of e.s.d.'s in distances, angles
and torsion angles; correlations between e.s.d.'s in cell parameters are only
used when they are defined by crystal symmetry. An approximate (isotropic)
treatment of cell e.s.d.'s is used for estimating e.s.d.'s involving l.s.
planes.
;
loop_
    _geom_bond_atom_site_label_1
    _geom_bond_atom_site_label_2
    _geom_bond_site_symmetry_2
    _geom_bond_distance
    _geom_bond_publ_flag
    O1 C1 . 1.3609(19) ?
    O1 H1 . 0.96(2) ?
    O2 C15 . 1.3646(19) ?
    O2 H2A . 0.8200 ?
    O3 C13 . 1.423(2) ?
    O3 H3A . 0.8200 ?
    N1 C11 . 1.264(2) ?
    N1 C12 . 1.466(2) ?
    C1 C2 . 1.374(2) ?
    C1 C10 . 1.425(2) ?
    C2 C3 . 1.418(2) ?
    C2 C14 . 1.495(2) ?
    C3 C4 . 1.410(2) ?
    C3 C8 . 1.426(2) ?
    C4 C5 . 1.360(3) ?
    C4 H4A . 0.9300 ?
    C5 C6 . 1.399(3) ?
    C5 H5A . 0.9300 ?
    C6 C7 . 1.351(3) ?
    C6 H6A . 0.9300 ?
    C7 C8 . 1.410(2) ?
    C7 H7A . 0.9300 ?
    C8 C9 . 1.404(2) ?
    C9 C10 . 1.362(2) ?
    C9 H9A . 0.9300 ?
    C10 C11 . 1.458(2) ?
    C11 H11A . 0.964(14) ?
    C12 C13 . 1.491(2) ?
    C12 H12A . 0.9700 ?
    C12 H12B . 0.9700 ?
    C13 H13A . 0.9700 ?
    C13 H13B . 0.9700 ?
    C14 C15 . 1.371(2) ?
    C14 C23 . 1.418(2) ?
    C15 C16 . 1.404(2) ?
    C16 C17 . 1.361(3) ?
    C16 H16A . 0.9300 ?
    C17 C18 . 1.403(3) ?
    C17 H17A . 0.9300 ?
    C18 C19 . 1.413(3) ?
    C18 C23 . 1.425(2) ?
    C19 C20 . 1.352(3) ?
    C19 H19A . 0.9300 ?
    C20 C21 . 1.398(3) ?
    C20 H20A . 0.9300 ?
    C21 C22 . 1.372(3) ?
    C21 H21A . 0.9300 ?
    C22 C23 . 1.410(3) ?
    C22 H22A . 0.9300 ?
loop_
    _geom_angle_atom_site_label_1
    _geom_angle_atom_site_label_2
    _geom_angle_atom_site_label_3
    _geom_angle_site_symmetry_1
    _geom_angle_site_symmetry_3
    _geom_angle
    _geom_angle_publ_flag
    C1 O1 H1 . . 105.5(13) ?
    C15 O2 H2A . . 109.5 ?
    C13 O3 H3A . . 109.5 ?
    C11 N1 C12 . . 119.62(14) ?
    O1 C1 C2 . . 119.04(15) ?
    O1 C1 C10 . . 118.87(14) ?
    C2 C1 C10 . . 122.08(15) ?
    C1 C2 C3 . . 118.63(15) ?
    C1 C2 C14 . . 119.65(15) ?
    C3 C2 C14 . . 121.68(14) ?
    C4 C3 C2 . . 121.99(15) ?
    C4 C3 C8 . . 117.70(15) ?
    C2 C3 C8 . . 120.29(15) ?
    C5 C4 C3 . . 121.41(17) ?
    C5 C4 H4A . . 119.3 ?
    C3 C4 H4A . . 119.3 ?
    C4 C5 C6 . . 120.56(18) ?
    C4 C5 H5A . . 119.7 ?
    C6 C5 H5A . . 119.7 ?
    C7 C6 C5 . . 119.96(19) ?
    C7 C6 H6A . . 120.0 ?
    C5 C6 H6A . . 120.0 ?
    C6 C7 C8 . . 121.33(18) ?
    C6 C7 H7A . . 119.3 ?
    C8 C7 H7A . . 119.3 ?
    C9 C8 C7 . . 122.93(16) ?
    C9 C8 C3 . . 118.05(15) ?
    C7 C8 C3 . . 119.02(16) ?
    C10 C9 C8 . . 122.62(16) ?
    C10 C9 H9A . . 118.7 ?
    C8 C9 H9A . . 118.7 ?
    C9 C10 C1 . . 118.31(15) ?
    C9 C10 C11 . . 120.41(15) ?
    C1 C10 C11 . . 121.27(15) ?
    N1 C11 C10 . . 121.97(16) ?
    N1 C11 H11A . . 122.9(9) ?
    C10 C11 H11A . . 115.1(9) ?
    N1 C12 C13 . . 108.70(14) ?
    N1 C12 H12A . . 109.9 ?
    C13 C12 H12A . . 109.9 ?
    N1 C12 H12B . . 109.9 ?
    C13 C12 H12B . . 109.9 ?
    H12A C12 H12B . . 108.3 ?
    O3 C13 C12 . . 109.21(14) ?
    O3 C13 H13A . . 109.8 ?
    C12 C13 H13A . . 109.8 ?
    O3 C13 H13B . . 109.8 ?
    C12 C13 H13B . . 109.8 ?
    H13A C13 H13B . . 108.3 ?
    C15 C14 C23 . . 119.07(15) ?
    C15 C14 C2 . . 119.20(15) ?
    C23 C14 C2 . . 121.71(15) ?
    O2 C15 C14 . . 117.79(15) ?
    O2 C15 C16 . . 120.60(16) ?
    C14 C15 C16 . . 121.60(17) ?
    C17 C16 C15 . . 119.64(18) ?
    C17 C16 H16A . . 120.2 ?
    C15 C16 H16A . . 120.2 ?
    C16 C17 C18 . . 121.51(18) ?
    C16 C17 H17A . . 119.2 ?
    C18 C17 H17A . . 119.2 ?
    C17 C18 C19 . . 122.73(18) ?
    C17 C18 C23 . . 118.52(17) ?
    C19 C18 C23 . . 118.75(19) ?
    C20 C19 C18 . . 121.8(2) ?
    C20 C19 H19A . . 119.1 ?
    C18 C19 H19A . . 119.1 ?
    C19 C20 C21 . . 119.6(2) ?
    C19 C20 H20A . . 120.2 ?
    C21 C20 H20A . . 120.2 ?
    C22 C21 C20 . . 120.8(2) ?
    C22 C21 H21A . . 119.6 ?
    C20 C21 H21A . . 119.6 ?
    C21 C22 C23 . . 120.92(19) ?
    C21 C22 H22A . . 119.5 ?
    C23 C22 H22A . . 119.5 ?
    C22 C23 C14 . . 122.30(16) ?
    C22 C23 C18 . . 118.10(17) ?
    C14 C23 C18 . . 119.61(17) ?
loop_
    _geom_torsion_atom_site_label_1
    _geom_torsion_atom_site_label_2
    _geom_torsion_atom_site_label_3
    _geom_torsion_atom_site_label_4
    _geom_torsion_site_symmetry_1
    _geom_torsion_site_symmetry_2
    _geom_torsion_site_symmetry_3
    _geom_torsion_site_symmetry_4
    _geom_torsion
    _geom_torsion_publ_flag
    O1 C1 C2 C3 . . . . 179.60(15) ?
    C10 C1 C2 C3 . . . . -0.8(2) ?
    O1 C1 C2 C14 . . . . -2.7(2) ?
    C10 C1 C2 C14 . . . . 176.94(15) ?
    C1 C2 C3 C4 . . . . 179.57(16) ?
    C14 C2 C3 C4 . . . . 1.9(2) ?
    C1 C2 C3 C8 . . . . 1.2(2) ?
    C14 C2 C3 C8 . . . . -176.48(15) ?
    C2 C3 C4 C5 . . . . -178.97(17) ?
    C8 C3 C4 C5 . . . . -0.6(3) ?
    C3 C4 C5 C6 . . . . 0.9(3) ?
    C4 C5 C6 C7 . . . . -1.3(3) ?
    C5 C6 C7 C8 . . . . 1.4(3) ?
    C6 C7 C8 C9 . . . . 178.55(18) ?
    C6 C7 C8 C3 . . . . -1.0(3) ?
    C4 C3 C8 C9 . . . . -179.00(15) ?
    C2 C3 C8 C9 . . . . -0.6(2) ?
    C4 C3 C8 C7 . . . . 0.6(2) ?
    C2 C3 C8 C7 . . . . 179.02(16) ?
    C7 C8 C9 C10 . . . . 179.89(17) ?
    C3 C8 C9 C10 . . . . -0.5(2) ?
    C8 C9 C10 C1 . . . . 1.0(2) ?
    C8 C9 C10 C11 . . . . 179.91(15) ?
    O1 C1 C10 C9 . . . . 179.33(15) ?
    C2 C1 C10 C9 . . . . -0.3(2) ?
    O1 C1 C10 C11 . . . . 0.4(2) ?
    C2 C1 C10 C11 . . . . -179.21(15) ?
    C12 N1 C11 C10 . . . . -179.51(15) ?
    C9 C10 C11 N1 . . . . 175.33(16) ?
    C1 C10 C11 N1 . . . . -5.7(3) ?
    C11 N1 C12 C13 . . . . 179.82(16) ?
    N1 C12 C13 O3 . . . . 177.37(14) ?
    C1 C2 C14 C15 . . . . -99.84(19) ?
    C3 C2 C14 C15 . . . . 77.8(2) ?
    C1 C2 C14 C23 . . . . 78.9(2) ?
    C3 C2 C14 C23 . . . . -103.43(19) ?
    C23 C14 C15 O2 . . . . 178.20(14) ?
    C2 C14 C15 O2 . . . . -3.0(2) ?
    C23 C14 C15 C16 . . . . -2.0(3) ?
    C2 C14 C15 C16 . . . . 176.74(15) ?
    O2 C15 C16 C17 . . . . -179.66(16) ?
    C14 C15 C16 C17 . . . . 0.6(3) ?
    C15 C16 C17 C18 . . . . 1.0(3) ?
    C16 C17 C18 C19 . . . . 178.59(18) ?
    C16 C17 C18 C23 . . . . -1.0(3) ?
    C17 C18 C19 C20 . . . . -178.56(19) ?
    C23 C18 C19 C20 . . . . 1.0(3) ?
    C18 C19 C20 C21 . . . . -1.0(3) ?
    C19 C20 C21 C22 . . . . 0.2(3) ?
    C20 C21 C22 C23 . . . . 0.6(3) ?
    C21 C22 C23 C14 . . . . 179.33(17) ?
    C21 C22 C23 C18 . . . . -0.5(3) ?
    C15 C14 C23 C22 . . . . -177.84(16) ?
    C2 C14 C23 C22 . . . . 3.4(3) ?
    C15 C14 C23 C18 . . . . 2.0(2) ?
    C2 C14 C23 C18 . . . . -176.76(15) ?
    C17 C18 C23 C22 . . . . 179.31(17) ?
    C19 C18 C23 C22 . . . . -0.3(3) ?
    C17 C18 C23 C14 . . . . -0.5(3) ?
    C19 C18 C23 C14 . . . . 179.91(16) ?
loop_
    _geom_hbond_atom_site_label_D
    _geom_hbond_atom_site_label_H
    _geom_hbond_atom_site_label_A
    _geom_hbond_site_symmetry_A
    _geom_hbond_distance_DH
    _geom_hbond_distance_HA
    _geom_hbond_distance_DA
    _geom_hbond_angle_DHA
    O2 H2A O3 4_456 0.82 1.87 2.6638(17) 161.4
    O3 H3A O1 5_666 0.82 2.05 2.7724(17) 146.9
    O1 H1 N1 . 0.96(2) 1.67(2) 2.5649(18) 153(2)
data_global
_journal_date_recd_electronic     2009-04-27
_journal_date_accepted     2009-05-01
_journal_name_full     'Acta Crystallographica, Section E'
_journal_year     2009
_journal_volume     65
_journal_issue      6
_journal_page_first     o1226
_journal_page_last     o1226
_journal_paper_category     QO
_journal_coeditor_code     BT2938
_publ_contact_author_name     'Rui-Xiang Li'
_publ_contact_author_address
;
Institute of Homogeneous Catalysis
Department of Chemistry
Sichuan University
Chengdu 610064
People's Republic of China
;
_publ_contact_author_email     'sculiruixiang@gmail.com'
_publ_contact_author_fax     '86-28-85412904'
_publ_contact_author_phone     '86-28-85412904'
_publ_section_title
;
3-[(2-Hydroxyethyl)iminomethyl]-1,1'-bi-2-naphthol
;
loop_
    _publ_author_name
    _publ_author_footnote
    _publ_author_address
    'Yu Zhang' .
;
Institute of Homogeneous Catalysis
Department of Chemistry
Sichuan University
Chengdu 610064
People's Republic of China
;
    'Kun Wang' .
;
Institute of Homogeneous Catalysis
Department of Chemistry
Sichuan University
Chengdu 610064
People's Republic of China
;
    'Ling-Zhi Zhong' .
;
Institute of Homogeneous Catalysis
Department of Chemistry
Sichuan University
Chengdu 610064
People's Republic of China
;
    'Rui-Xiang Li' .
;
Institute of Homogeneous Catalysis
Department of Chemistry
Sichuan University
Chengdu 610064
People's Republic of China
;
