# Supplementary material for: 3-[(2-Hydroxy­ethyl)imino­meth­yl]-1,1′-bi-2-naphthol
Source: Acta Crystallogr Sect E Struct Rep Online. 2009 May 7;65(Pt 6):o1226. doi: 10.1107/S1600536809016407 (PMC2969659; doi:10.1107/S1600536809016407)
Supplement: Supplementary file 2 [file e-65-o1226-Isup2.hkl]

# 
# h,k,l, Fc-squared, Fo-squared, sigma(Fo-squared) and status flag 
# 
data_I
_shelx_title ' CH2 in Pbca  C23H19NO3' 
_shelx_refln_list_code          4 
_shelx_F_calc_maximum      271.56 
_exptl_crystal_F_000      1504.00 
_reflns_d_resolution_high  0.7672 
 
loop_ 
 _symmetry_equiv_pos_as_xyz 
 'x, y, z' 
 '-x+1/2, -y, z+1/2' 
 '-x, y+1/2, -z+1/2' 
 'x+1/2, -y+1/2, -z' 
 '-x, -y, -z' 
 'x-1/2, y, -z-1/2' 
 'x, -y-1/2, z-1/2' 
 '-x-1/2, y-1/2, z' 
 
_cell_length_a    12.6184 
_cell_length_b     9.7774 
_cell_length_c    29.7991 
_cell_angle_alpha  90.000 
_cell_angle_beta   90.000 
_cell_angle_gamma  90.000 
 
_shelx_F_squared_multiplier     1.000 
 
loop_ 
 _refln_index_h 
 _refln_index_k 
 _refln_index_l 
 _refln_F_squared_calc 
 _refln_F_squared_meas 
 _refln_F_squared_sigma 
 _refln_observed_status 
   2   0   0    73745.92    71190.76   3768.26 o 
   4   0   0    38629.37    38617.17   1628.26 o 
   6   0   0       26.30        6.66     18.41 o 
   8   0   0      332.01      316.13     37.82 o 
  10   0   0       31.45       22.09     21.86 o 
  12   0   0      147.19      207.11     44.59 o 
  14   0   0        4.30       23.10     37.18 o 
  16   0   0        0.82      -27.13     61.60 o 
   2   1   0     4307.37     4243.96    163.37 o 
   4   1   0      879.83      901.15     39.04 o 
   6   1   0     5327.36     5831.09    218.76 o 
   8   1   0      903.83      984.87     67.12 o 
  10   1   0      291.19      273.32     28.51 o 
  12   1   0      422.09      478.06     48.76 o 
  14   1   0       12.76       37.16     28.95 o 
  16   1   0        3.76       29.50     71.46 o 
   0   2   0    10265.97    10192.34    546.15 o 
   2   2   0     2659.05     2543.89    102.09 o 
   4   2   0      435.70      478.93     24.09 o 
   6   2   0      133.04      110.51     14.26 o 
   8   2   0      576.90      532.46     33.39 o 
  10   2   0      177.06      176.47     24.97 o 
  12   2   0       45.92       18.13     21.48 o 
  14   2   0       11.87       34.05     29.23 o 
  16   2   0        0.70      -19.46     43.48 o 
   2   3   0     1130.95     1188.02     44.99 o 
   4   3   0      888.46      747.54     28.55 o 
   6   3   0     2208.94     2100.27     75.88 o 
   8   3   0        0.15       -3.98     14.13 o 
  10   3   0      106.32      143.92     24.06 o 
  12   3   0      648.50      680.99     93.40 o 
  14   3   0       11.40       32.19     39.95 o 
   0   4   0      226.08      187.74     23.82 o 
   2   4   0       74.66       59.35     12.26 o 
   4   4   0       35.12       28.82      7.70 o 
   6   4   0       18.87       40.21     10.04 o 
   8   4   0       33.75       17.76     12.78 o 
  10   4   0     4504.96     5016.91    175.56 o 
  12   4   0     1802.31     1985.78     83.89 o 
  14   4   0       74.67      130.29     44.12 o 
   2   5   0      177.98      179.93     19.58 o 
   4   5   0     2508.77     2533.12     71.54 o 
   6   5   0     1282.09     1336.01     42.09 o 
   8   5   0      219.25      194.99     21.21 o 
  10   5   0      154.71      159.78     22.79 o 
  12   5   0      237.59      216.89     29.81 o 
  14   5   0       18.64      -28.84     33.82 o 
   0   6   0     4637.14     4913.71    268.89 o 
   2   6   0     2385.15     2464.10    102.45 o 
   4   6   0       95.24       99.46     14.61 o 
   6   6   0        0.11        2.74     11.29 o 
   8   6   0      118.85       65.41     26.59 o 
  10   6   0       11.98       39.89     20.77 o 
  12   6   0      198.14      144.99     41.80 o 
  14   6   0        0.00      -28.15     33.28 o 
   2   7   0        5.70        5.75     18.11 o 
   4   7   0      379.98      395.36     26.64 o 
   6   7   0      270.57      251.68     39.95 o 
   8   7   0       37.57       52.75     18.16 o 
  10   7   0       40.36       -1.37     19.97 o 
  12   7   0        0.64       39.37     30.74 o 
   0   8   0      763.87      861.58    150.15 o 
   2   8   0      114.18      109.52     22.78 o 
   4   8   0      118.53       81.08     30.62 o 
   6   8   0       43.61       67.92     19.55 o 
   8   8   0        6.43       11.59     19.16 o 
  10   8   0       24.82       45.04     28.99 o 
  12   8   0       28.31       -2.64     33.30 o 
   2   9   0      352.07      338.73     36.73 o 
   4   9   0       83.08       43.55     25.17 o 
   6   9   0        0.67       -6.80     23.29 o 
   8   9   0       15.70       44.88     40.48 o 
  10   9   0       30.22       47.05     58.81 o 
   0  10   0      918.21     1078.41    184.80 o 
   2  10   0        0.12       -6.20     24.92 o 
   4  10   0      281.47      261.20     42.99 o 
   6  10   0       21.13       41.61     33.41 o 
   8  10   0      335.72      339.02     65.56 o 
  10  10   0       96.58      152.09     56.54 o 
   2  11   0        2.10       87.09     55.15 o 
   4  11   0      178.12      306.51     59.01 o 
   6  11   0        1.55       14.16     36.50 o 
   8  11   0       59.19       76.41     54.85 o 
   0  12   0       10.41       98.85     76.78 o 
   2  12   0       14.71       84.52     52.21 o 
   4  12   0       19.05       34.94     40.51 o 
   1   1   1    12309.96    12113.16    322.45 o 
   2   1   1      337.77      338.43     12.90 o 
   3   1   1      205.62      200.09      9.98 o 
   4   1   1     9917.25     9786.17    238.98 o 
   5   1   1     4516.15     4285.20    114.22 o 
   6   1   1      117.50      121.68     11.49 o 
   7   1   1      368.36      336.78     19.22 o 
   8   1   1       56.09       50.50     14.67 o 
   9   1   1      411.99      388.62     22.42 o 
  10   1   1       84.85      101.45     14.83 o 
  11   1   1      411.34      385.20     27.00 o 
  12   1   1       58.92       34.71     15.48 o 
  13   1   1       75.20       63.20     18.52 o 
  14   1   1        0.06        3.21     18.00 o 
  15   1   1        6.20       40.34     29.75 o 
  16   1   1        0.29        7.83     31.44 o 
   0   2   1      438.77      390.10     17.80 o 
   1   2   1      511.55      511.06     14.48 o 
   2   2   1     4273.84     4127.84    105.69 o 
   3   2   1        0.06        3.07      4.45 o 
   4   2   1      944.50      997.26     33.24 o 
   5   2   1      136.20      154.95     13.57 o 
   6   2   1      662.05      762.10     26.37 o 
   7   2   1        8.37       18.68      7.99 o 
   8   2   1      100.18       83.64     11.24 o 
   9   2   1       43.59       47.72     11.52 o 
  10   2   1        1.37       -3.93     10.28 o 
  11   2   1      119.09      109.72     18.22 o 
  12   2   1       20.58       46.10     16.33 o 
  13   2   1      145.44      155.07     23.96 o 
  14   2   1        4.71       30.67     21.32 o 
  15   2   1        7.99       23.81     29.04 o 
  16   2   1       40.78       68.37     35.09 o 
   1   3   1      743.85      737.95     27.76 o 
   2   3   1     1124.10     1123.35     34.88 o 
   3   3   1     4093.55     3950.99     89.01 o 
   4   3   1        4.61        4.50      5.37 o 
   5   3   1      704.40      668.24     22.16 o 
   6   3   1      382.62      384.84     15.51 o 
   7   3   1      156.43      139.65     11.43 o 
   8   3   1      128.70      135.06     13.31 o 
   9   3   1      138.30      137.00     15.09 o 
  10   3   1       99.55       75.03     14.73 o 
  11   3   1      132.14      138.45     18.42 o 
  12   3   1        4.18       -8.77     14.20 o 
  13   3   1       21.12       22.33     19.31 o 
  14   3   1       85.14       38.42     26.21 o 
  15   3   1        1.70       -5.29     31.49 o 
   0   4   1     2645.88     2583.12    119.22 o 
   1   4   1      245.71      229.71     16.51 o 
   2   4   1       59.58       53.48     12.76 o 
   3   4   1      185.38      205.58      9.75 o 
   4   4   1        5.83        6.63      5.12 o 
   5   4   1       95.92       97.03      9.13 o 
   6   4   1        6.33        4.44      7.00 o 
   7   4   1      240.43      242.07     14.05 o 
   8   4   1       78.49       59.00     10.32 o 
   9   4   1       48.56       56.34     11.22 o 
  10   4   1       62.31       78.51     13.46 o 
  11   4   1     1647.00     1751.41     52.78 o 
  12   4   1        7.13       26.25     15.68 o 
  13   4   1      105.40       73.09     19.16 o 
  14   4   1       16.09       30.91     23.79 o 
  15   4   1       85.93      151.23     29.11 o 
   1   5   1     6797.43     7091.09    187.54 o 
   2   5   1        1.93        1.53      7.11 o 
   3   5   1     1031.55     1109.77     30.56 o 
   4   5   1      143.47      135.43      8.24 o 
   5   5   1     2196.43     2296.85     45.49 o 
   6   5   1      289.07      280.09     14.50 o 
   7   5   1       10.34       19.00      8.01 o 
   8   5   1       57.53       43.70     11.45 o 
   9   5   1      112.96      102.70     23.84 o 
  10   5   1       19.39       23.85     12.61 o 
  11   5   1      174.77      118.29     17.30 o 
  12   5   1       24.29       38.16     15.84 o 
  13   5   1       11.02      -10.19     20.90 o 
  14   5   1        0.43       24.26     24.82 o 
  15   5   1        0.63       12.29     29.77 o 
   0   6   1      281.88      303.11     26.42 o 
   1   6   1      542.96      558.67     23.99 o 
   2   6   1      706.40      657.51     26.64 o 
   3   6   1        5.95        1.31      7.77 o 
   4   6   1       17.24       12.07      7.57 o 
   5   6   1        4.81       10.78      7.83 o 
   6   6   1      382.78      382.14     18.72 o 
   7   6   1       16.63       33.49     11.71 o 
   8   6   1       83.52       72.26     12.60 o 
   9   6   1      102.76      108.16     15.10 o 
  10   6   1       14.37       11.44     15.33 o 
  11   6   1       30.20       12.94     15.22 o 
  12   6   1       18.99        1.70     23.89 o 
  13   6   1       48.35       29.51     22.51 o 
  14   6   1        4.00      -23.98     23.98 o 
   1   7   1       28.31       31.51     11.57 o 
   2   7   1        5.60        5.63     10.46 o 
   3   7   1       33.54       27.89     11.43 o 
   4   7   1       50.76       40.85     15.76 o 
   5   7   1       12.01       14.92     10.14 o 
   6   7   1       75.14       76.74     14.93 o 
   7   7   1      131.25      143.73     15.32 o 
   8   7   1       97.19       74.93     17.84 o 
   9   7   1        3.29        3.17     12.72 o 
  10   7   1       15.33       28.49     14.28 o 
  11   7   1       15.47        1.22     18.08 o 
  12   7   1        8.48       -9.53     19.60 o 
  13   7   1       38.46       24.18     24.20 o 
   0   8   1      234.87      208.18     28.63 o 
   1   8   1       47.82       52.89     18.07 o 
   2   8   1       16.19       12.93     12.77 o 
   3   8   1       10.36        1.44     12.84 o 
   4   8   1        6.43       -9.68     12.88 o 
   5   8   1        1.16        0.66     13.44 o 
   6   8   1      220.56      223.96     24.95 o 
   7   8   1       31.79       21.49     12.45 o 
   8   8   1       12.29        0.60     13.26 o 
   9   8   1        4.77        9.54     16.46 o 
  10   8   1        3.76       26.57     21.16 o 
  11   8   1        6.77       28.63     21.64 o 
  12   8   1        5.34       -1.76     23.71 o 
   1   9   1        3.00        8.35     15.04 o 
   2   9   1       58.37       42.30     15.95 o 
   3   9   1       69.81       62.76     18.66 o 
   4   9   1       14.65       -1.15     15.70 o 
   5   9   1       42.82       22.98     16.15 o 
   6   9   1       14.52        8.95     17.67 o 
   7   9   1        1.46      -13.56     17.28 o 
   8   9   1        1.66      -12.52     27.74 o 
   9   9   1        5.89       35.52     24.42 o 
  10   9   1       29.85       24.89     22.95 o 
  11   9   1       37.14       59.94     26.02 o 
   0  10   1       34.11       46.67     25.39 o 
   1  10   1      215.51      251.63     29.84 o 
   2  10   1       61.98       34.21     18.87 o 
   3  10   1       85.73       78.77     20.91 o 
   4  10   1      152.32      199.70     33.18 o 
   5  10   1       83.39      141.93     30.25 o 
   6  10   1        1.80      -22.07     22.07 o 
   7  10   1       27.47        2.63     26.33 o 
   8  10   1        7.34       35.51     58.30 o 
   9  10   1       30.56      107.54     37.49 o 
  10  10   1        6.50        3.31     34.63 o 
   1  11   1        8.30       40.55     30.51 o 
   2  11   1        0.51        1.57     27.55 o 
   3  11   1        6.90       23.52     28.73 o 
   4  11   1       52.17       59.85     28.57 o 
   5  11   1       21.09       35.01     29.47 o 
   6  11   1        0.66        1.29     25.90 o 
   7  11   1       43.02       55.27     37.25 o 
   8  11   1        0.03       34.82     48.58 o 
   0  12   1        1.87       21.34     49.56 o 
   1  12   1        0.00       36.94     36.12 o 
   2  12   1       12.58       45.02     35.41 o 
   3  12   1        6.40      -20.71     29.01 o 
   4  12   1       10.25       58.31     48.57 o 
   5  12   1        0.23       -0.13     29.00 o 
   1   0   2     1958.64     1766.81     68.27 o 
   2   0   2       84.55       91.19      8.25 o 
   3   0   2    16015.02    16328.98    488.60 o 
   4   0   2    17946.75    18159.53    592.65 o 
   5   0   2      109.97      112.74     13.24 o 
   6   0   2      909.01      885.30     41.78 o 
   7   0   2      335.84      238.06     21.71 o 
   8   0   2     3756.62     3993.50    156.36 o 
   9   0   2     1677.84     1725.38     76.87 o 
  10   0   2       85.32       69.45     22.43 o 
  11   0   2       58.35       35.61     20.24 o 
  12   0   2       78.49       98.95     23.40 o 
  13   0   2       43.58       38.95     25.81 o 
  14   0   2       16.32       22.89     27.64 o 
  15   0   2        0.96       15.19     61.64 o 
  16   0   2        4.05       40.26     44.38 o 
   1   1   2     2920.00     3024.48     77.62 o 
   2   1   2    12387.99    12229.81    304.68 o 
   3   1   2    11770.94    11610.69    259.04 o 
   4   1   2     4746.83     4897.68    109.77 o 
   5   1   2     3153.38     3073.54     77.83 o 
   6   1   2      973.52      967.72     31.44 o 
   7   1   2       25.70       31.79      7.68 o 
   8   1   2      231.89      216.75     22.92 o 
   9   1   2      557.09      559.58     25.51 o 
  10   1   2       97.10      106.04     14.84 o 
  11   1   2       74.48       78.73     15.35 o 
  12   1   2      103.27      105.19     17.99 o 
  13   1   2        1.10        7.63     16.98 o 
  14   1   2        0.10      -17.76     19.13 o 
  15   1   2       25.52       23.50     29.43 o 
  16   1   2        2.30      -15.88     29.78 o 
   0   2   2     7164.57     6880.02    210.98 o 
   1   2   2    12265.70    11979.32    271.12 o 
   2   2   2      218.65      235.32     10.20 o 
   3   2   2     2502.60     2492.71     65.08 o 
   4   2   2      965.83      933.23     32.14 o 
   5   2   2     1580.50     1730.74     54.35 o 
   6   2   2      626.41      697.91     22.64 o 
   7   2   2       22.18       23.29      7.98 o 
   8   2   2      181.92      163.88     14.84 o 
   9   2   2      403.87      381.92     30.06 o 
  10   2   2       87.90       61.55     12.54 o 
  11   2   2       75.60       24.55     13.73 o 
  12   2   2       15.75       15.73     16.18 o 
  13   2   2       32.47       24.61     18.40 o 
  14   2   2        0.00      -20.32     20.32 o 
  15   2   2        9.94       56.51     29.80 o 
  16   2   2        3.97       22.25     35.04 o 
   1   3   2        3.13        6.62      5.56 o 
   2   3   2     1794.21     1812.05     48.82 o 
   3   3   2      129.25      142.97      8.99 o 
   4   3   2        0.01       -5.32      5.32 o 
   5   3   2      707.00      637.71     21.09 o 
   6   3   2       89.67       65.09      9.08 o 
   7   3   2        0.73       -0.15      7.35 o 
   8   3   2       83.83       61.01     10.14 o 
   9   3   2       68.59       55.32     12.52 o 
  10   3   2       24.64       45.39     13.74 o 
  11   3   2      250.89      202.43     24.24 o 
  12   3   2        1.21      -16.21     16.21 o 
  13   3   2       28.84       26.66     18.84 o 
  14   3   2        0.02        0.52     24.94 o 
  15   3   2      180.47      196.21     40.18 o 
   0   4   2     2164.97     2107.10     99.66 o 
   1   4   2     2184.67     2226.41     73.82 o 
   2   4   2     1730.85     1761.32     52.02 o 
   3   4   2     1613.19     1752.57     41.65 o 
   4   4   2      906.09      920.91     24.76 o 
   5   4   2      258.59      246.47     12.28 o 
   6   4   2       39.91       21.33      7.59 o 
   7   4   2        0.03       16.53      9.38 o 
   8   4   2        0.10       -6.22      9.83 o 
   9   4   2       64.56       78.49     11.48 o 
  10   4   2       62.48       66.41     13.67 o 
  11   4   2       23.24       15.35     13.86 o 
  12   4   2       71.19       64.66     16.64 o 
  13   4   2       20.39        2.56     16.13 o 
  14   4   2        7.23      -22.28     22.28 o 
  15   4   2       29.41       13.14     25.45 o 
   1   5   2     5877.21     5997.51    187.88 o 
   2   5   2      309.38      324.98     19.02 o 
   3   5   2      199.13      231.26     14.73 o 
   4   5   2        9.91        8.96      6.20 o 
   5   5   2      282.27      291.67     11.68 o 
   6   5   2      147.74      146.28      9.71 o 
   7   5   2     1708.83     1666.72     44.53 o 
   8   5   2      444.08      426.04     23.46 o 
   9   5   2      635.53      647.10     29.36 o 
  10   5   2       29.55       27.63     18.17 o 
  11   5   2        0.81       18.92     13.84 o 
  12   5   2      295.52      334.77     36.04 o 
  13   5   2       18.94      -11.15     20.63 o 
  14   5   2       19.84       47.72     25.51 o 
  15   5   2        0.00        2.40     29.74 o 
   0   6   2       28.83       26.20     13.06 o 
   1   6   2       28.18       10.76      9.21 o 
   2   6   2      154.49      137.37     14.14 o 
   3   6   2       27.20       21.93      8.17 o 
   4   6   2       73.02       55.94      9.46 o 
   5   6   2      250.37      264.04     14.48 o 
   6   6   2       94.92       94.38      9.70 o 
   7   6   2       26.26       30.08     10.67 o 
   8   6   2       88.53      115.36     13.86 o 
   9   6   2      211.72      218.64     20.35 o 
  10   6   2        0.34        2.57     13.37 o 
  11   6   2       11.36       32.51     16.83 o 
  12   6   2        0.84        9.93     18.98 o 
  13   6   2       19.64       30.27     24.25 o 
  14   6   2        0.12       13.25     25.15 o 
   1   7   2     1275.84     1298.00     44.55 o 
   2   7   2       39.44       39.03     11.68 o 
   3   7   2        3.30       -3.95     12.07 o 
   4   7   2        3.14       -3.24      9.97 o 
   5   7   2      176.28      176.71     13.41 o 
   6   7   2       14.78       22.36     10.67 o 
   7   7   2       47.19       72.13     13.01 o 
   8   7   2       33.03      -11.62     11.62 o 
   9   7   2      104.01      100.52     15.02 o 
  10   7   2       17.38       -4.38     13.47 o 
  11   7   2       18.31       21.50     18.85 o 
  12   7   2        0.03       38.78     21.52 o 
  13   7   2        3.97        6.67     23.49 o 
   0   8   2        7.50       12.34     17.89 o 
   1   8   2        1.57        5.06     12.87 o 
   2   8   2      169.73      149.43     17.66 o 
   3   8   2        4.78       20.44     13.65 o 
   4   8   2       89.36       86.99     16.54 o 
   5   8   2      326.68      342.08     38.33 o 
   6   8   2       15.76       -8.05     12.49 o 
   7   8   2       57.17       38.00     13.98 o 
   8   8   2        0.15       14.07     14.03 o 
   9   8   2       21.54       11.55     18.17 o 
  10   8   2        0.22        7.42     19.46 o 
  11   8   2        0.78      -10.74     20.57 o 
  12   8   2        0.09      -17.58     22.42 o 
   1   9   2      150.99      116.23     19.36 o 
   2   9   2      162.57      164.04     19.91 o 
   3   9   2      237.57      200.97     21.84 o 
   4   9   2       43.13       20.48     15.00 o 
   5   9   2        2.74       11.94     15.21 o 
   6   9   2       55.62       76.58     19.62 o 
   7   9   2       69.31       33.66     19.92 o 
   8   9   2        1.76       40.81     22.51 o 
   9   9   2        6.51       24.44     24.59 o 
  10   9   2        0.89        9.20     22.46 o 
  11   9   2        0.44       17.11     28.52 o 
   0  10   2      370.32      397.25     45.06 o 
   1  10   2       12.20      -14.67     17.94 o 
   2  10   2      140.08      152.05     27.24 o 
   3  10   2       60.57       66.37     19.82 o 
   4  10   2       30.36       43.73     21.17 o 
   5  10   2        1.09      -16.00     23.06 o 
   6  10   2        7.57      -24.31     24.31 o 
   7  10   2        6.51       17.84     27.71 o 
   8  10   2       67.96       43.82     33.50 o 
   9  10   2       96.74       19.48     33.78 o 
  10  10   2       28.88       49.60     35.04 o 
   1  11   2       39.01       50.24     30.71 o 
   2  11   2        8.58       -8.34     29.65 o 
   3  11   2       56.59       52.05     27.71 o 
   4  11   2       23.49        2.58     25.56 o 
   5  11   2        7.79        5.19     29.51 o 
   6  11   2       20.23        2.77     29.42 o 
   7  11   2        2.86      -23.04     29.25 o 
   8  11   2       18.73       32.30     37.59 o 
   0  12   2        0.05      -20.40     48.38 o 
   1  12   2        2.11       16.54     29.61 o 
   2  12   2        1.98        4.08     29.47 o 
   3  12   2       14.00       57.64     31.39 o 
   4  12   2        7.87       31.90     31.56 o 
   5  12   2       39.44       95.56     34.82 o 
   1   1   3        1.62       -2.69      2.69 o 
   2   1   3    20507.06    20218.69    472.49 o 
   3   1   3     3641.98     3633.11     83.75 o 
   4   1   3    18758.67    18489.01    452.46 o 
   5   1   3     5836.89     5866.95    144.77 o 
   6   1   3     1084.26     1042.19     29.01 o 
   7   1   3      764.60      736.24     24.88 o 
   8   1   3      438.73      428.94     25.33 o 
   9   1   3      283.28      286.26     19.33 o 
  10   1   3      487.68      495.47     25.85 o 
  11   1   3        8.03       14.80     13.00 o 
  12   1   3        7.57       17.28     15.29 o 
  13   1   3       18.93       26.48     17.57 o 
  14   1   3        0.15      -20.34     20.34 o 
  15   1   3        4.51      -15.97     25.60 o 
  16   1   3        0.77      -30.46     30.46 o 
   0   2   3    22479.67    21624.65    654.18 o 
   1   2   3     4889.06     4775.68    115.48 o 
   2   2   3     7013.26     6928.77    166.25 o 
   3   2   3      421.73      435.94     15.98 o 
   4   2   3      202.31      222.05     13.63 o 
   5   2   3     1448.49     1583.70     58.10 o 
   6   2   3       29.81       28.86      7.16 o 
   7   2   3      114.58      119.62     15.51 o 
   8   2   3       43.46       38.01     10.24 o 
   9   2   3      274.83      312.32     19.04 o 
  10   2   3      177.77      128.12     16.22 o 
  11   2   3       21.31       -4.18     13.68 o 
  12   2   3        0.53      -14.62     14.62 o 
  13   2   3       78.98       69.10     24.94 o 
  14   2   3       22.88       86.36     24.59 o 
  15   2   3       36.28       39.74     29.27 o 
  16   2   3       49.26       93.99     35.91 o 
   1   3   3      511.46      465.35     18.93 o 
   2   3   3      219.56      232.03     14.28 o 
   3   3   3     2940.97     2936.86     71.70 o 
   4   3   3     3199.85     3182.28     77.15 o 
   5   3   3     1102.35     1108.45     33.35 o 
   6   3   3       13.41       -2.20      7.09 o 
   7   3   3       83.38       78.51     12.99 o 
   8   3   3       22.86        9.99     10.22 o 
   9   3   3       78.22       79.11     18.57 o 
  10   3   3       48.95       51.56     11.76 o 
  11   3   3       55.27       45.62     14.11 o 
  12   3   3        1.14        0.92     16.62 o 
  13   3   3        5.28       11.52     18.76 o 
  14   3   3      246.11      343.65     55.00 o 
  15   3   3       30.15       48.45     27.38 o 
   0   4   3     1616.21     1576.38     77.75 o 
   1   4   3      128.17      139.15     12.74 o 
   2   4   3     3002.62     3081.20     79.88 o 
   3   4   3     2017.01     2190.57     51.26 o 
   4   4   3     2623.98     2686.90     61.69 o 
   5   4   3        5.32       11.88      8.48 o 
   6   4   3       54.43       37.61      8.22 o 
   7   4   3      450.00      441.75     21.36 o 
   8   4   3        0.02        7.95     10.06 o 
   9   4   3      129.57      132.63     18.54 o 
  10   4   3       21.52       12.25     12.72 o 
  11   4   3      135.45      145.91     16.79 o 
  12   4   3       18.90       25.29     13.51 o 
  13   4   3        1.22       12.75     16.34 o 
  14   4   3       38.02       28.34     23.25 o 
  15   4   3       12.21       38.86     26.16 o 
   1   5   3      264.59      221.79     17.69 o 
   2   5   3      253.62      269.13     16.91 o 
   3   5   3      185.48      198.03     13.83 o 
   4   5   3       13.44       13.86      6.12 o 
   5   5   3      452.97      503.01     17.39 o 
   6   5   3      524.20      546.80     19.77 o 
   7   5   3      591.09      582.39     26.19 o 
   8   5   3      136.73      148.83     18.82 o 
   9   5   3      181.90      188.10     15.63 o 
  10   5   3      106.09      112.17     14.69 o 
  11   5   3        0.09        2.52     13.31 o 
  12   5   3       28.06       63.94     17.46 o 
  13   5   3       79.61      125.77     23.95 o 
  14   5   3        0.88       29.14     21.91 o 
  15   5   3        3.47       21.98     41.14 o 
   0   6   3        7.83        2.24     14.43 o 
   1   6   3     1621.78     1586.34     59.50 o 
   2   6   3       14.05       10.42     10.00 o 
   3   6   3      822.92      867.01     29.56 o 
   4   6   3       51.26       55.12      9.10 o 
   5   6   3      237.38      256.63     13.34 o 
   6   6   3        0.90        1.66      7.73 o 
   7   6   3        9.44       18.62      9.42 o 
   8   6   3      175.13      162.14     15.32 o 
   9   6   3        0.03      -11.15     11.15 o 
  10   6   3       47.32       49.87     14.74 o 
  11   6   3       11.58       42.59     17.04 o 
  12   6   3      117.63      119.69     23.01 o 
  13   6   3       29.29       -0.06     22.04 o 
  14   6   3       13.48       14.18     25.70 o 
   1   7   3        5.99       17.19     12.10 o 
   2   7   3        7.61       17.36     10.74 o 
   3   7   3       21.25       25.30     11.53 o 
   4   7   3       31.36       28.84     10.49 o 
   5   7   3      104.48       80.21     11.09 o 
   6   7   3      105.46      102.96     12.86 o 
   7   7   3      602.42      596.20     26.09 o 
   8   7   3        0.30       11.12     11.59 o 
   9   7   3        2.06       17.53     12.86 o 
  10   7   3        0.77       31.71     14.66 o 
  11   7   3       13.31       17.91     18.87 o 
  12   7   3        0.07       -7.60     20.70 o 
  13   7   3        0.00       20.57     28.66 o 
   0   8   3      425.94      499.64     40.96 o 
   1   8   3       24.52        1.58     12.62 o 
   2   8   3        0.19        9.21     12.94 o 
   3   8   3        1.98      -11.14     12.46 o 
   4   8   3       37.37       18.17     13.06 o 
   5   8   3        2.51        5.93     11.89 o 
   6   8   3        0.30        0.57     12.90 o 
   7   8   3      107.86       79.26     18.84 o 
   8   8   3        7.52       -4.99     13.11 o 
   9   8   3        0.09        4.19     18.10 o 
  10   8   3        2.26       20.05     19.63 o 
  11   8   3        1.03      -18.73     20.40 o 
  12   8   3        0.76      -16.59     21.15 o 
   1   9   3        3.38        6.86     14.92 o 
   2   9   3      528.98      473.92     30.70 o 
   3   9   3       22.17       28.91     15.17 o 
   4   9   3       42.58       17.66     15.08 o 
   5   9   3        6.16      -16.94     16.94 o 
   6   9   3       42.92       35.32     18.52 o 
   7   9   3       30.03        8.75     21.83 o 
   8   9   3        9.99       27.17     27.27 o 
   9   9   3       14.66      -11.02     23.77 o 
  10   9   3       44.17       74.58     26.99 o 
  11   9   3        0.03        8.91     23.64 o 
   0  10   3       76.69       29.14     26.88 o 
   1  10   3        3.67        5.70     17.64 o 
   2  10   3      195.64      182.88     36.27 o 
   3  10   3       81.93       42.26     18.02 o 
   4  10   3       42.97       46.33     21.04 o 
   5  10   3       12.55       36.26     23.57 o 
   6  10   3        6.00       22.31     32.47 o 
   7  10   3        1.13      -11.50     24.99 o 
   8  10   3       38.41       51.18     33.48 o 
   9  10   3       56.88       77.39     36.13 o 
   1  11   3       55.67       43.62     30.94 o 
   2  11   3        1.91       21.97     26.01 o 
   3  11   3       44.18       12.08     29.82 o 
   4  11   3        0.06       15.92     28.59 o 
   5  11   3      151.30      185.19     45.50 o 
   6  11   3       10.34        8.72     57.26 o 
   7  11   3        6.10      -15.59     29.66 o 
   8  11   3        7.74       39.62     37.55 o 
   0  12   3        1.37       16.17     37.58 o 
   1  12   3       11.93        9.12     30.15 o 
   2  12   3        2.07       31.85     29.75 o 
   3  12   3        1.61      -11.58     27.75 o 
   4  12   3        0.13       -2.81     31.76 o 
   5  12   3        8.15       19.31     37.18 o 
   0   0   4    31988.92    32151.86   1705.45 o 
   1   0   4     2673.91     2568.84    199.24 o 
   2   0   4      178.55      225.11     11.36 o 
   3   0   4     7861.20     7319.32    221.36 o 
   4   0   4     2522.78     2494.01     86.47 o 
   5   0   4      717.35      761.44     35.69 o 
   6   0   4     1768.81     1809.84     74.64 o 
   7   0   4     6078.94     6085.79    229.30 o 
   8   0   4     1307.66     1344.13     61.65 o 
   9   0   4     1346.22     1234.48     89.12 o 
  10   0   4      241.72      273.10     28.39 o 
  11   0   4        6.49       -5.61     17.92 o 
  12   0   4       25.51       28.01     22.00 o 
  13   0   4       19.18       15.78     24.79 o 
  14   0   4        0.09        7.95     30.64 o 
  15   0   4        6.51       41.26     59.84 o 
  16   0   4        0.02      -39.96     46.49 o 
   1   1   4    18016.50    17485.53    464.48 o 
   2   1   4    30743.57    29507.30    688.69 o 
   3   1   4    40969.11    40684.14    989.43 o 
   4   1   4     2585.56     2681.16     69.88 o 
   5   1   4     1892.69     1834.75     48.85 o 
   6   1   4      840.62      816.08     24.08 o 
   7   1   4        2.76        5.32      7.44 o 
   8   1   4       21.07       25.94      9.08 o 
   9   1   4      123.11      120.27     14.18 o 
  10   1   4      106.06       83.08     14.38 o 
  11   1   4        4.82       13.87     13.75 o 
  12   1   4       75.09       83.84     17.17 o 
  13   1   4       22.89       46.24     17.84 o 
  14   1   4       13.21        1.62     21.39 o 
  15   1   4       14.14        9.96     27.91 o 
  16   1   4       10.31       49.55     33.89 o 
   0   2   4     3955.52     3983.88    135.99 o 
   1   2   4     1581.92     1511.97     38.59 o 
   2   2   4      982.00      939.18     24.82 o 
   3   2   4     1338.40     1398.67     38.98 o 
   4   2   4        2.10       -0.74      6.09 o 
   5   2   4       97.23      106.32     17.32 o 
   6   2   4       42.85       33.59      9.48 o 
   7   2   4      722.66      772.22     23.77 o 
   8   2   4      135.40      124.52     12.22 o 
   9   2   4      366.18      397.98     20.42 o 
  10   2   4      155.74      162.62     17.07 o 
  11   2   4        0.15      -12.60     12.60 o 
  12   2   4        0.38       -2.19     15.32 o 
  13   2   4       44.68       14.21     17.76 o 
  14   2   4       17.72       28.04     23.06 o 
  15   2   4        0.12      -29.92     29.92 o 
  16   2   4        7.18        8.59     33.20 o 
   1   3   4      125.69      137.13     11.27 o 
   2   3   4     4999.59     4865.91    138.70 o 
   3   3   4      656.73      660.43     22.98 o 
   4   3   4     1241.72     1263.70     36.38 o 
   5   3   4      669.04      583.70     21.97 o 
   6   3   4      240.56      204.87     18.33 o 
   7   3   4      315.80      311.86     18.43 o 
   8   3   4       53.47       43.88      9.64 o 
   9   3   4       85.97       67.43     10.80 o 
  10   3   4        2.29        5.32     10.80 o 
  11   3   4      344.39      373.53     23.11 o 
  12   3   4      242.54      247.57     23.42 o 
  13   3   4      161.05      189.06     24.44 o 
  14   3   4       80.36       79.39     23.35 o 
  15   3   4       85.94      111.33     45.48 o 
   0   4   4       91.90      100.75     15.83 o 
   1   4   4      822.81      855.55     35.64 o 
   2   4   4      246.89      277.35     14.90 o 
   3   4   4     1695.45     1835.45     47.52 o 
   4   4   4       14.68        8.99      6.31 o 
   5   4   4      823.38      786.37     24.58 o 
   6   4   4      499.30      524.86     19.04 o 
   7   4   4      595.36      621.27     26.68 o 
   8   4   4        3.70        0.99     10.43 o 
   9   4   4       23.65        8.68      9.96 o 
  10   4   4      178.87      156.08     13.86 o 
  11   4   4        0.25       18.45     12.82 o 
  12   4   4       14.61        5.10     13.57 o 
  13   4   4       28.81       12.96     18.18 o 
  14   4   4        4.53        8.55     22.48 o 
  15   4   4        3.58       -8.08     24.22 o 
   1   5   4       82.33       73.22     12.24 o 
   2   5   4       69.05       48.79     12.17 o 
   3   5   4        9.81       11.00      6.90 o 
   4   5   4      880.89      809.71     23.81 o 
   5   5   4        7.11        0.46      7.29 o 
   6   5   4      166.54      156.21     12.02 o 
   7   5   4     1088.47     1119.14     35.73 o 
   8   5   4      659.33      618.55     28.06 o 
   9   5   4     1452.69     1435.65     66.54 o 
  10   5   4      262.36      231.01     17.86 o 
  11   5   4      197.70      189.44     24.44 o 
  12   5   4       21.52        9.42     16.29 o 
  13   5   4       60.15       72.11     20.38 o 
  14   5   4       23.43       63.34     23.85 o 
  15   5   4        6.86       43.87     42.87 o 
   0   6   4     1116.04     1129.70     65.00 o 
   1   6   4     1257.92     1294.60     50.85 o 
   2   6   4        2.42       22.31     11.15 o 
   3   6   4      433.60      463.26     22.93 o 
   4   6   4       81.05       86.19      9.85 o 
   5   6   4       53.51       31.02      9.03 o 
   6   6   4       11.13        6.83      8.45 o 
   7   6   4      379.81      304.02     23.03 o 
   8   6   4       11.55       22.89     13.49 o 
   9   6   4       79.40       74.22     13.29 o 
  10   6   4       83.50       93.57     17.22 o 
  11   6   4        4.56       14.42     15.30 o 
  12   6   4        7.43       20.65     19.33 o 
  13   6   4        0.04       14.40     22.96 o 
  14   6   4       21.04       56.76     26.83 o 
   1   7   4       11.71        0.56     12.34 o 
   2   7   4       27.18       15.64     11.99 o 
   3   7   4      161.42      156.41     20.33 o 
   4   7   4       11.76        9.59     12.36 o 
   5   7   4      262.82      274.18     16.07 o 
   6   7   4      129.70       97.63     12.10 o 
   7   7   4      179.48      207.03     17.00 o 
   8   7   4       30.11        9.85     12.04 o 
   9   7   4        0.08        1.08     12.46 o 
  10   7   4        1.24       20.42     14.96 o 
  11   7   4       19.56       15.22     18.00 o 
  12   7   4        1.91      -24.32     24.32 o 
  13   7   4        3.97      -14.92     32.23 o 
   0   8   4      204.79      249.58     29.96 o 
   1   8   4       11.55        7.52     13.06 o 
   2   8   4       89.03       79.07     15.19 o 
   3   8   4        9.67       -2.05     11.95 o 
   4   8   4        1.29       -5.35     12.38 o 
   5   8   4      226.53      198.24     17.11 o 
   6   8   4       19.97       24.20     12.87 o 
   7   8   4      179.90      148.50     18.75 o 
   8   8   4        4.04       21.28     14.45 o 
   9   8   4       17.42       45.31     18.17 o 
  10   8   4        0.03      -18.02     18.02 o 
  11   8   4        0.00      -11.85     20.35 o 
  12   8   4        4.71       12.57     22.64 o 
   1   9   4       22.26       24.48     15.00 o 
   2   9   4       15.02        3.49     14.47 o 
   3   9   4      343.91      391.05     39.90 o 
   4   9   4       12.51        9.85     15.18 o 
   5   9   4      154.66      194.79     22.86 o 
   6   9   4      440.60      586.19     53.37 o 
   7   9   4       98.48      187.84     29.01 o 
   8   9   4       38.05       24.12     20.82 o 
   9   9   4       31.55       30.14     23.88 o 
  10   9   4      106.47      138.34     29.12 o 
  11   9   4        5.82      -17.77     23.72 o 
   0  10   4        4.96       30.16     26.70 o 
   1  10   4        0.31       -5.68     16.34 o 
   2  10   4        3.73       21.60     17.36 o 
   3  10   4       50.93       36.95     18.36 o 
   4  10   4       32.78       31.74     21.64 o 
   5  10   4       19.48       39.92     23.43 o 
   6  10   4       53.80       96.00     41.66 o 
   7  10   4        0.22       43.78     31.69 o 
   8  10   4        6.04       12.34     29.22 o 
   9  10   4        0.01      -16.74     26.22 o 
   1  11   4        0.02      -10.44     24.32 o 
   2  11   4       43.59       64.07     26.94 o 
   3  11   4      130.02      168.25     39.38 o 
   4  11   4        9.96      -12.65     31.37 o 
   5  11   4       58.65       97.34     30.68 o 
   6  11   4        0.86       24.30     33.66 o 
   7  11   4        0.26       -6.51     25.45 o 
   8  11   4        0.64      -21.05     49.35 o 
   0  12   4        9.85        6.17     41.92 o 
   1  12   4        7.78       24.64     24.94 o 
   2  12   4        6.09       33.80     26.27 o 
   3  12   4       17.62       -8.31     25.82 o 
   4  12   4        6.45       20.36     28.62 o 
   5  12   4       23.19       17.97     29.56 o 
   1   1   5     4050.65     4130.00    117.73 o 
   2   1   5    35108.45    34172.86    796.74 o 
   3   1   5     4877.60     4719.79    118.37 o 
   4   1   5        2.71       11.65      5.38 o 
   5   1   5     4233.27     4367.48    103.17 o 
   6   1   5      643.20      645.13     21.87 o 
   7   1   5      565.57      539.16     25.11 o 
   8   1   5       11.60       29.41      9.36 o 
   9   1   5     1282.10     1225.83     42.36 o 
  10   1   5       90.84       80.27     14.53 o 
  11   1   5        0.25        8.77     13.44 o 
  12   1   5       15.19       11.22     15.00 o 
  13   1   5       25.36       -2.59     16.56 o 
  14   1   5        0.90      -20.20     20.20 o 
  15   1   5       14.64      104.38     31.71 o 
  16   1   5        1.67      -31.41     31.41 o 
   0   2   5    12414.70    12269.57    368.15 o 
   1   2   5     2786.04     2755.93     70.93 o 
   2   2   5      360.21      347.45     14.14 o 
   3   2   5     2272.94     2339.25     61.58 o 
   4   2   5      450.46      498.07     19.49 o 
   5   2   5      206.43      234.77     15.67 o 
   6   2   5      221.52      246.80     14.75 o 
   7   2   5      327.12      313.04     14.19 o 
   8   2   5      166.12      149.39     11.62 o 
   9   2   5       25.00       23.45     10.21 o 
  10   2   5      298.55      265.21     21.01 o 
  11   2   5       45.51       41.49     16.79 o 
  12   2   5        0.06        9.06     15.27 o 
  13   2   5       80.35       59.83     19.30 o 
  14   2   5      128.02      104.04     45.62 o 
  15   2   5       45.24       77.16     34.22 o 
  16   2   5        0.31      -31.87     31.87 o 
   1   3   5      491.09      458.80     18.99 o 
   2   3   5      546.64      537.89     19.82 o 
   3   3   5      875.20      821.13     24.24 o 
   4   3   5      340.84      353.50     14.88 o 
   5   3   5     6900.50     7466.01    184.48 o 
   6   3   5        0.01        8.10      8.21 o 
   7   3   5      261.80      292.43     16.26 o 
   8   3   5        0.90       18.73      8.14 o 
   9   3   5       36.45       32.40      9.07 o 
  10   3   5      295.76      347.83     19.69 o 
  11   3   5        3.67       22.90     12.64 o 
  12   3   5       65.59       62.38     16.58 o 
  13   3   5       10.93       -0.09     17.69 o 
  14   3   5       23.92       27.23     22.72 o 
  15   3   5        2.93       31.14     26.96 o 
   0   4   5      596.19      613.77     32.00 o 
   1   4   5      163.86      161.63     12.64 o 
   2   4   5      159.71      184.09     10.45 o 
   3   4   5      320.48      322.97     16.03 o 
   4   4   5      237.48      260.41     13.93 o 
   5   4   5       72.11       86.00     12.91 o 
   6   4   5     1122.34     1164.29     36.86 o 
   7   4   5       24.51       17.53      9.95 o 
   8   4   5        5.37        4.27     10.22 o 
   9   4   5        7.15        4.61     10.36 o 
  10   4   5      688.43      793.68     28.92 o 
  11   4   5      176.76      214.63     18.08 o 
  12   4   5       21.44        9.62     14.06 o 
  13   4   5       17.89       16.03     18.29 o 
  14   4   5       11.07       16.09     24.06 o 
  15   4   5        0.24       23.99     27.23 o 
   1   5   5     1026.68     1104.39     39.46 o 
   2   5   5       10.27        6.85      7.04 o 
   3   5   5      683.24      707.47     22.47 o 
   4   5   5       24.24       18.91      8.21 o 
   5   5   5       12.40       16.01      7.89 o 
   6   5   5      191.90      171.36     12.78 o 
   7   5   5       35.04       43.42     11.16 o 
   8   5   5      863.91      892.72     41.34 o 
   9   5   5      194.98      198.65     22.76 o 
  10   5   5       91.02       91.24     12.96 o 
  11   5   5       25.43       27.54     12.88 o 
  12   5   5       68.79       59.91     17.48 o 
  13   5   5        1.29       -0.92     19.15 o 
  14   5   5        2.80       75.87     26.33 o 
   0   6   5     1218.38     1079.86     63.60 o 
   1   6   5      661.27      718.09     34.05 o 
   2   6   5      171.15      161.44     12.94 o 
   3   6   5      111.61      109.32     12.75 o 
   4   6   5      325.47      310.79     15.72 o 
   5   6   5      196.05      176.37     11.96 o 
   6   6   5      136.21      121.42     13.81 o 
   7   6   5      243.15      237.46     29.37 o 
   8   6   5       13.18       15.68     18.53 o 
   9   6   5       79.27       91.98     17.08 o 
  10   6   5       22.70       23.76     15.93 o 
  11   6   5       99.69      137.12     17.73 o 
  12   6   5       18.03        7.86     18.79 o 
  13   6   5       12.85       40.51     20.78 o 
  14   6   5        5.44       -7.25     21.70 o 
   1   7   5       39.18       12.68     13.66 o 
   2   7   5       29.80       12.48     13.08 o 
   3   7   5      260.45      237.58     29.45 o 
   4   7   5        0.99        1.88     10.63 o 
   5   7   5      148.30      142.37     15.30 o 
   6   7   5      264.08      278.32     16.91 o 
   7   7   5      192.52      166.80     17.92 o 
   8   7   5        4.58        9.16     13.68 o 
   9   7   5        3.66      -10.99     12.69 o 
  10   7   5        9.41       15.19     14.87 o 
  11   7   5        3.35       11.98     17.84 o 
  12   7   5        4.15        8.81     20.42 o 
  13   7   5       42.24       57.39     24.76 o 
   0   8   5      637.91      685.72     45.36 o 
   1   8   5      110.03       98.09     21.06 o 
   2   8   5      237.92      264.90     26.65 o 
   3   8   5      126.25      138.22     18.06 o 
   4   8   5        0.77      -11.11     12.44 o 
   5   8   5       78.95       55.65     13.48 o 
   6   8   5       25.65       37.06     15.42 o 
   7   8   5        1.86       -7.84     13.94 o 
   8   8   5       39.60       29.82     14.23 o 
   9   8   5       17.07       15.11     16.44 o 
  10   8   5        0.04       -6.10     18.82 o 
  11   8   5        5.31       -6.48     20.54 o 
  12   8   5        4.54       41.43     22.22 o 
   1   9   5       56.88       60.21     16.30 o 
   2   9   5      109.35       78.33     20.54 o 
   3   9   5        1.13       -6.96     14.11 o 
   4   9   5      434.37      490.93     29.70 o 
   5   9   5      315.04      418.45     29.08 o 
   6   9   5      591.70      629.41     37.26 o 
   7   9   5      100.93      101.67     22.27 o 
   8   9   5       11.72       24.53     18.74 o 
   9   9   5        0.27       13.68     20.11 o 
  10   9   5        0.10      -24.24     24.24 o 
  11   9   5        1.20      -19.19     32.62 o 
   0  10   5        0.97        7.73     26.37 o 
   1  10   5       95.46       97.81     20.31 o 
   2  10   5       23.96       40.35     17.42 o 
   3  10   5        0.76        5.23     17.29 o 
   4  10   5       24.32       55.99     36.50 o 
   5  10   5        0.78       35.25     22.75 o 
   6  10   5       30.37       38.57     27.82 o 
   7  10   5        6.56       19.18     24.96 o 
   8  10   5       27.55       65.29     26.47 o 
   9  10   5       19.34       60.25     55.91 o 
   1  11   5        3.41       10.98     21.88 o 
   2  11   5       28.24       34.04     23.43 o 
   3  11   5       44.69       36.15     23.71 o 
   4  11   5       53.63       54.23     25.80 o 
   5  11   5        0.04       22.50     25.37 o 
   6  11   5        7.14       12.64     28.54 o 
   7  11   5        1.15       27.89     28.60 o 
   8  11   5       26.64       45.47     49.50 o 
   0  12   5       31.67       23.80     36.78 o 
   1  12   5        0.03      -23.51     23.51 o 
   2  12   5        8.90       15.50     25.60 o 
   3  12   5        9.22        5.95     26.39 o 
   4  12   5       14.48       28.99     28.24 o 
   5  12   5        0.19       39.53     69.26 o 
   1   0   6       29.87       32.27      8.69 o 
   2   0   6     2489.96     2412.13     83.00 o 
   3   0   6     1657.75     1491.83     52.96 o 
   4   0   6       99.63       80.40      9.15 o 
   5   0   6     2631.17     2799.35     97.77 o 
   6   0   6      917.89      937.79     44.24 o 
   7   0   6      124.05      132.71     17.28 o 
   8   0   6      196.97      198.32     21.49 o 
   9   0   6      155.85      129.89     40.93 o 
  10   0   6       75.91       90.47     25.45 o 
  11   0   6        1.67       33.19     19.20 o 
  12   0   6        8.88       20.14     21.61 o 
  13   0   6        6.27      -10.21     26.85 o 
  14   0   6       26.61       17.76     37.94 o 
  15   0   6       50.07       91.86     44.77 o 
  16   0   6       27.90       83.06     49.77 o 
   1   1   6    14021.46    13812.26    320.34 o 
   2   1   6     3388.13     3449.63     75.69 o 
   3   1   6     2083.23     2019.20     53.06 o 
   4   1   6     1275.75     1348.12     35.33 o 
   5   1   6     1344.61     1310.52     34.63 o 
   6   1   6     8969.61     9374.22    229.40 o 
   7   1   6      564.92      568.70     21.45 o 
   8   1   6      263.73      258.99     15.93 o 
   9   1   6       57.44       40.00     11.52 o 
  10   1   6       16.10       -2.90     11.73 o 
  11   1   6       86.21       64.08     21.78 o 
  12   1   6       12.70       15.35     15.64 o 
  13   1   6        0.13       18.92     17.39 o 
  14   1   6       16.20      -19.54     24.52 o 
  15   1   6        0.80       -8.83     28.29 o 
  16   1   6        5.57        4.53     34.40 o 
   0   2   6    29709.20    29332.78    873.91 o 
   1   2   6    21629.67    20790.01    486.11 o 
   2   2   6     7522.84     7313.50    193.66 o 
   3   2   6     1429.62     1387.48     39.01 o 
   4   2   6      527.56      528.06     20.84 o 
   5   2   6     1788.14     1725.24     50.83 o 
   6   2   6     4105.62     3891.28    106.69 o 
   7   2   6       23.12       15.68      6.72 o 
   8   2   6      123.98      105.16     13.94 o 
   9   2   6      266.67      244.38     18.20 o 
  10   2   6      785.98      857.21     34.90 o 
  11   2   6        9.36        1.98     13.14 o 
  12   2   6       12.24       -5.10     14.87 o 
  13   2   6        2.62      -16.76     16.95 o 
  14   2   6       11.62      -11.56     25.20 o 
  15   2   6       19.20       71.56     58.49 o 
   1   3   6     1877.53     1831.04     51.84 o 
   2   3   6      331.16      315.49     13.49 o 
   3   3   6        5.83        5.24      7.06 o 
   4   3   6      113.43       95.06      8.01 o 
   5   3   6     1200.14     1248.81     34.82 o 
   6   3   6      520.01      520.28     20.89 o 
   7   3   6     1082.55     1121.51     35.72 o 
   8   3   6      109.25       64.92     14.30 o 
   9   3   6        1.18        8.18      8.64 o 
  10   3   6       89.07      100.47     13.46 o 
  11   3   6       21.31       16.52     13.62 o 
  12   3   6        8.75       25.70     15.37 o 
  13   3   6      144.38      124.22     24.14 o 
  14   3   6       66.30       36.63     25.54 o 
  15   3   6        1.60       -8.51     27.46 o 
   0   4   6       43.07       41.03     11.45 o 
   1   4   6      235.52      239.56     15.29 o 
   2   4   6     2034.97     2063.77     48.07 o 
   3   4   6     1262.25     1289.61     35.50 o 
   4   4   6      857.14      863.98     24.32 o 
   5   4   6      212.79      192.34     14.57 o 
   6   4   6     1084.71     1051.76     30.56 o 
   7   4   6       26.94       11.78     11.37 o 
   8   4   6       13.74       20.77      9.98 o 
   9   4   6       12.46       10.73     10.86 o 
  10   4   6       25.27       20.96     10.98 o 
  11   4   6        0.16        8.15     12.21 o 
  12   4   6        3.53       35.69     14.72 o 
  13   4   6        6.40      -21.48     21.56 o 
  14   4   6        3.93       12.47     22.75 o 
  15   4   6        1.22        4.25     25.50 o 
   1   5   6       22.47       19.23      8.37 o 
   2   5   6      128.19      115.71     11.68 o 
   3   5   6       39.36       27.42      7.30 o 
   4   5   6      367.04      324.84     21.46 o 
   5   5   6      371.64      404.13     18.40 o 
   6   5   6        5.09       10.44     10.29 o 
   7   5   6      237.27      220.17     14.88 o 
   8   5   6      672.64      686.75     26.73 o 
   9   5   6       77.52       59.58     13.22 o 
  10   5   6       37.11       26.46     13.49 o 
  11   5   6      186.55      232.32     18.22 o 
  12   5   6        2.16        8.97     15.80 o 
  13   5   6       78.85       94.75     21.25 o 
  14   5   6        3.56      -11.09     23.94 o 
   0   6   6      244.23      247.71     25.17 o 
   1   6   6       71.93       72.75     12.56 o 
   2   6   6      572.44      506.74     22.88 o 
   3   6   6      362.23      383.95     18.74 o 
   4   6   6     2417.04     2431.71     60.79 o 
   5   6   6      147.50      130.38     11.66 o 
   6   6   6      152.52      137.30     14.04 o 
   7   6   6        0.61        9.33     10.77 o 
   8   6   6      153.56      132.00     14.41 o 
   9   6   6      499.56      506.52     26.61 o 
  10   6   6      196.35      218.02     20.80 o 
  11   6   6        6.78       -2.32     16.01 o 
  12   6   6        3.86      -14.51     16.01 o 
  13   6   6       22.98       31.78     20.66 o 
  14   6   6        4.64      -12.91     22.38 o 
   1   7   6      818.75      781.63     42.63 o 
   2   7   6      248.40      256.74     21.72 o 
   3   7   6      441.43      456.63     24.15 o 
   4   7   6        6.69        4.69     12.64 o 
   5   7   6        2.91       -0.48     11.46 o 
   6   7   6        5.43        5.66     11.42 o 
   7   7   6        3.33        3.68     11.94 o 
   8   7   6        3.82       29.59     12.97 o 
   9   7   6       38.19       49.56     14.78 o 
  10   7   6        6.07       19.60     16.89 o 
  11   7   6        9.08       39.16     26.77 o 
  12   7   6       11.68       14.70     18.33 o 
  13   7   6        7.69       20.88     21.06 o 
   0   8   6       48.85       61.16     21.50 o 
   1   8   6      160.32      174.46     18.98 o 
   2   8   6       90.08       67.98     17.01 o 
   3   8   6        0.43        1.41     13.79 o 
   4   8   6      183.19      174.71     21.52 o 
   5   8   6      486.91      456.66     30.91 o 
   6   8   6      169.79      156.88     17.89 o 
   7   8   6      165.52      144.56     17.52 o 
   8   8   6       39.98       60.34     14.21 o 
   9   8   6        4.88       15.10     14.68 o 
  10   8   6       25.18       17.76     17.48 o 
  11   8   6        0.58       -7.99     17.82 o 
  12   8   6        2.16       27.04     20.38 o 
   1   9   6        0.00        0.81     13.60 o 
   2   9   6      508.59      552.89     28.57 o 
   3   9   6      242.76      244.45     22.04 o 
   4   9   6       46.17       47.40     16.46 o 
   5   9   6      297.06      361.83     24.58 o 
   6   9   6      454.08      499.83     28.70 o 
   7   9   6      265.30      340.09     37.65 o 
   8   9   6        8.44        6.76     28.00 o 
   9   9   6        6.56        5.50     20.88 o 
  10   9   6       25.31       17.53     21.97 o 
  11   9   6       13.18       11.88     23.04 o 
   0  10   6        0.08      -11.02     21.53 o 
   1  10   6        0.60       -2.38     15.61 o 
   2  10   6       48.84       63.11     17.42 o 
   3  10   6        0.01       10.08     17.06 o 
   4  10   6       45.61       37.57     22.42 o 
   5  10   6       12.52       -5.03     19.78 o 
   6  10   6       49.87       31.87     23.96 o 
   7  10   6       52.61       58.27     26.35 o 
   8  10   6       37.86       34.38     29.46 o 
   9  10   6        8.92       23.79     26.37 o 
   1  11   6       15.78       27.17     22.98 o 
   2  11   6       40.22       36.37     24.08 o 
   3  11   6       32.67       26.39     22.84 o 
   4  11   6       63.28       54.35     31.93 o 
   5  11   6        2.52       -6.42     23.59 o 
   6  11   6        0.04        2.05     28.42 o 
   7  11   6        3.99       -5.46     28.91 o 
   0  12   6        5.38       58.43     37.09 o 
   1  12   6        1.22       26.76     26.07 o 
   2  12   6        0.22       16.39     26.12 o 
   3  12   6        1.45       -0.65     27.93 o 
   4  12   6       15.38       26.99     27.85 o 
   1   1   7    21471.59    20974.82    485.96 o 
   2   1   7     2344.77     2354.13     54.76 o 
   3   1   7     1174.51     1097.96     27.28 o 
   4   1   7     3882.37     4051.90     92.09 o 
   5   1   7      458.14      490.53     16.67 o 
   6   1   7      362.12      393.49     19.30 o 
   7   1   7       64.25       52.42      8.70 o 
   8   1   7       50.93       51.53      9.85 o 
   9   1   7       38.99       36.47     11.43 o 
  10   1   7      273.49      292.28     21.34 o 
  11   1   7       10.40       -1.86     13.07 o 
  12   1   7        3.49        3.88     15.46 o 
  13   1   7        3.17        6.70     18.11 o 
  14   1   7       13.51       35.07     26.93 o 
  15   1   7        0.51        3.58     27.95 o 
  16   1   7        1.51       21.40     34.27 o 
   0   2   7     7245.57     6774.04    206.01 o 
   1   2   7     1068.55      978.20     25.41 o 
   2   2   7      624.32      623.81     20.00 o 
   3   2   7       53.98       31.76      5.77 o 
   4   2   7      936.36      958.48     29.21 o 
   5   2   7     8314.54     8454.07    222.40 o 
   6   2   7     3515.10     3320.52     92.89 o 
   7   2   7     3901.21     4071.58     99.06 o 
   8   2   7      434.90      451.33     18.81 o 
   9   2   7        7.00       -1.95     11.03 o 
  10   2   7      286.61      271.97     25.71 o 
  11   2   7      183.25      155.90     18.74 o 
  12   2   7        1.49        4.31     15.43 o 
  13   2   7       19.01       31.83     21.64 o 
  14   2   7       14.21       26.80     26.65 o 
  15   2   7        0.73        5.01     28.91 o 
   1   3   7      840.74      877.89     23.85 o 
   2   3   7      883.41      903.50     23.70 o 
   3   3   7       66.98       58.32      7.37 o 
   4   3   7      627.36      644.43     19.90 o 
   5   3   7      320.84      339.62     15.44 o 
   6   3   7      462.38      502.99     20.79 o 
   7   3   7       98.33       97.64     13.76 o 
   8   3   7      209.27      200.11     15.46 o 
   9   3   7       33.22       24.59      9.53 o 
  10   3   7        4.72       -1.01     11.33 o 
  11   3   7      207.79      245.43     29.65 o 
  12   3   7        2.17       -6.66     14.76 o 
  13   3   7        0.58      -14.75     19.24 o 
  14   3   7        2.83      -27.42     27.42 o 
  15   3   7        0.13      -29.09     29.09 o 
   0   4   7     1883.31     1831.34     76.33 o 
   1   4   7      813.19      769.51     23.87 o 
   2   4   7       11.63        7.62      5.37 o 
   3   4   7      346.23      366.24     15.83 o 
   4   4   7     2017.71     2166.45     53.07 o 
   5   4   7     1339.70     1376.52     35.45 o 
   6   4   7     1754.06     1863.15     48.35 o 
   7   4   7      159.84      150.66     13.41 o 
   8   4   7      461.18      478.02     28.89 o 
   9   4   7      248.57      279.91     18.32 o 
  10   4   7       45.55       49.20     13.10 o 
  11   4   7       15.03       13.05     12.69 o 
  12   4   7        5.80       -2.70     15.14 o 
  13   4   7       64.31       42.45     20.09 o 
  14   4   7       60.27       56.27     33.81 o 
  15   4   7        3.49       -6.27     26.04 o 
   1   5   7       78.13       71.49      9.28 o 
   2   5   7      139.93      141.39     10.06 o 
   3   5   7       10.52       11.14      6.76 o 
   4   5   7      129.62      111.14     10.32 o 
   5   5   7       24.41       25.02      8.66 o 
   6   5   7       47.33       41.52     11.14 o 
   7   5   7       61.85       49.72     10.92 o 
   8   5   7       13.38        9.07     11.44 o 
   9   5   7        9.96       -3.65     12.44 o 
  10   5   7       95.93       98.91     16.15 o 
  11   5   7       12.44       26.37     16.19 o 
  12   5   7       17.21       15.30     16.50 o 
  13   5   7        0.73       38.95     19.17 o 
  14   5   7        7.97       38.96     24.94 o 
   0   6   7     1329.28     1321.31     62.50 o 
   1   6   7       76.16       72.49     12.11 o 
   2   6   7        2.13        1.53      9.32 o 
   3   6   7       15.06       27.87      8.65 o 
   4   6   7      902.14      889.75     29.57 o 
   5   6   7     2597.73     2626.24     66.18 o 
   6   6   7       22.85       15.69     10.86 o 
   7   6   7      586.95      569.06     30.41 o 
   8   6   7       69.30       55.91     12.99 o 
   9   6   7      101.87      105.35     15.61 o 
  10   6   7      331.64      402.52     26.88 o 
  11   6   7        7.32      -14.39     15.79 o 
  12   6   7        0.34        1.68     16.85 o 
  13   6   7        0.81       25.68     20.89 o 
  14   6   7       10.61       27.45     24.37 o 
   1   7   7       67.51       58.12     13.38 o 
   2   7   7      129.60      126.38     15.91 o 
   3   7   7      124.43      125.96     14.25 o 
   4   7   7       75.48       74.15     12.91 o 
   5   7   7        3.15        6.24     11.65 o 
   6   7   7      402.31      468.82     22.04 o 
   7   7   7      108.30      110.65     18.27 o 
   8   7   7       58.17       49.92     14.62 o 
   9   7   7       61.87       60.35     16.56 o 
  10   7   7       13.71       23.69     16.90 o 
  11   7   7        0.69       27.97     20.60 o 
  12   7   7       20.62       11.25     18.46 o 
  13   7   7       15.54       37.01     21.78 o 
   0   8   7        0.06       22.17     19.45 o 
   1   8   7      520.00      563.62     30.83 o 
   2   8   7      519.65      622.37     36.16 o 
   3   8   7      284.71      250.91     22.08 o 
   4   8   7      421.03      398.79     31.88 o 
   5   8   7      307.10      236.35     19.42 o 
   6   8   7       78.71       84.40     15.42 o 
   7   8   7       14.62       11.12     13.06 o 
   8   8   7        5.04       15.83     13.74 o 
   9   8   7       50.69       32.87     15.48 o 
  10   8   7       44.76       31.40     21.10 o 
  11   8   7        7.44       18.22     23.54 o 
  12   8   7        1.46        5.53     24.09 o 
   1   9   7        9.06       -2.64     14.35 o 
   2   9   7       59.79       75.29     16.91 o 
   3   9   7        0.73        2.19     13.83 o 
   4   9   7        0.20      -13.62     13.62 o 
   5   9   7        1.20       16.67     15.21 o 
   6   9   7       26.66       15.08     16.01 o 
   7   9   7        0.68        5.82     17.01 o 
   8   9   7        3.05      -17.76     17.76 o 
   9   9   7        9.12       16.79     20.33 o 
  10   9   7        2.76       25.75     25.31 o 
  11   9   7        0.27      -19.66     23.66 o 
   0  10   7       61.64       43.46     23.43 o 
   1  10   7        1.93        0.68     15.58 o 
   2  10   7        4.11        6.42     15.49 o 
   3  10   7       53.00       48.34     18.50 o 
   4  10   7       40.17       84.29     22.20 o 
   5  10   7       90.04       51.93     21.83 o 
   6  10   7       32.77       26.31     33.06 o 
   7  10   7        9.85       17.55     25.70 o 
   8  10   7        0.23      -10.53     24.63 o 
   9  10   7        0.03       23.04     30.30 o 
   1  11   7        2.76       43.81     23.56 o 
   2  11   7        1.57       -7.78     22.93 o 
   3  11   7        1.36      -24.85     24.85 o 
   4  11   7        0.46       -1.54     24.34 o 
   5  11   7        0.14       27.97     25.21 o 
   6  11   7        1.58       -5.75     29.21 o 
   7  11   7        3.11       31.53     29.00 o 
   0  12   7       46.74       97.60     41.89 o 
   1  12   7        1.10        8.43     26.22 o 
   2  12   7        0.02       15.67     26.46 o 
   3  12   7        9.51       11.57     27.54 o 
   4  12   7       16.35       18.14     28.52 o 
   0   0   8     6031.59     6077.57    259.66 o 
   1   0   8       21.92       17.67      8.17 o 
   2   0   8      346.21      317.84     39.07 o 
   3   0   8      954.21      780.71     30.41 o 
   4   0   8      849.01      870.78     34.68 o 
   5   0   8       24.24       18.18      8.48 o 
   6   0   8       15.28        5.80     14.41 o 
   7   0   8      686.65      632.41     51.83 o 
   8   0   8     1234.73     1253.58     59.17 o 
   9   0   8     1655.11     1763.73     79.57 o 
  10   0   8      560.66      560.13     40.22 o 
  11   0   8       27.18       23.03     19.59 o 
  12   0   8       21.22       12.97     20.58 o 
  13   0   8       55.65       43.13     40.51 o 
  14   0   8       14.25       50.31     93.90 o 
  15   0   8       23.22       13.42     43.45 o 
  16   0   8        5.09       13.50     47.17 o 
   1   1   8     3405.41     3371.40     73.63 o 
   2   1   8       84.35       67.49      4.75 o 
   3   1   8       36.01       36.20      4.41 o 
   4   1   8     2527.72     2600.19     60.43 o 
   5   1   8     1575.12     1634.90     40.55 o 
   6   1   8       51.11       62.95      9.38 o 
   7   1   8      545.58      581.20     21.83 o 
   8   1   8      643.80      645.64     27.25 o 
   9   1   8       30.83       12.61     12.69 o 
  10   1   8        1.73       15.97     13.08 o 
  11   1   8        3.04       -6.89     13.83 o 
  12   1   8       99.33       72.99     17.98 o 
  13   1   8       42.74       34.78     21.14 o 
  14   1   8       19.25        7.01     29.44 o 
  15   1   8        1.89       29.83     30.74 o 
   0   2   8    39577.55    39536.16   1093.96 o 
   1   2   8     1060.30     1051.03     26.54 o 
   2   2   8      529.29      591.76     16.84 o 
   3   2   8      256.66      268.38     12.46 o 
   4   2   8      934.08      877.36     25.81 o 
   5   2   8     4225.39     4172.08    113.98 o 
   6   2   8     2278.25     2149.71     63.38 o 
   7   2   8      458.90      496.93     19.04 o 
   8   2   8       36.73       33.99      9.15 o 
   9   2   8       54.23       40.39     11.86 o 
  10   2   8      148.83      173.74     17.79 o 
  11   2   8      165.41      127.52     19.97 o 
  12   2   8       16.02        2.34     16.84 o 
  13   2   8        6.58       47.76     23.74 o 
  14   2   8        0.59       24.09     26.22 o 
  15   2   8       19.18      -10.70     30.43 o 
   1   3   8     1705.98     1697.97     39.87 o 
   2   3   8     4712.41     4930.20    105.86 o 
   3   3   8     1098.69     1083.19     30.26 o 
   4   3   8     1202.41     1168.77     31.29 o 
   5   3   8      627.59      731.61     22.82 o 
   6   3   8      371.17      366.20     18.58 o 
   7   3   8     1356.99     1409.53     44.70 o 
   8   3   8       10.86       18.88     10.49 o 
   9   3   8        7.66       18.97      9.38 o 
  10   3   8      295.72      316.76     21.58 o 
  11   3   8        6.77        8.14     13.53 o 
  12   3   8       27.46       19.89     16.08 o 
  13   3   8        4.87        8.57     21.96 o 
  14   3   8        2.02       25.32     28.44 o 
  15   3   8        0.20       39.96     32.70 o 
   0   4   8     3245.60     3200.37    125.85 o 
   1   4   8     4833.05     4792.65    115.69 o 
   2   4   8     4030.01     3991.99     84.37 o 
   3   4   8      541.42      562.84     20.08 o 
   4   4   8      108.08      101.93     11.50 o 
   5   4   8       75.12       67.51     10.35 o 
   6   4   8      138.82      139.37     17.70 o 
   7   4   8      485.78      471.65     21.47 o 
   8   4   8       11.71        5.20     12.36 o 
   9   4   8       89.97       67.07     13.15 o 
  10   4   8        3.38      -10.80     11.87 o 
  11   4   8        1.04       -4.86     12.38 o 
  12   4   8      122.43      112.15     19.70 o 
  13   4   8       62.18       62.49     23.02 o 
  14   4   8       43.67       37.92     24.64 o 
  15   4   8       18.68       16.36     27.20 o 
   1   5   8        1.28        1.04      6.93 o 
   2   5   8      965.04      968.42     29.34 o 
   3   5   8       17.74       15.11      7.17 o 
   4   5   8       80.76       89.50     10.32 o 
   5   5   8      100.19      124.51     11.43 o 
   6   5   8      213.31      209.04     15.83 o 
   7   5   8        6.84        4.34     10.10 o 
   8   5   8      335.86      386.13     21.07 o 
   9   5   8      151.99      118.38     18.37 o 
  10   5   8        0.75       -8.45     13.10 o 
  11   5   8        5.52       17.85     15.75 o 
  12   5   8       43.93       65.71     18.03 o 
  13   5   8        8.27      -10.03     21.24 o 
  14   5   8        4.93       26.32     24.13 o 
   0   6   8        0.75      -11.11     13.07 o 
   1   6   8       19.43       26.53      9.09 o 
   2   6   8       17.14       11.77      9.23 o 
   3   6   8       52.15       38.33      9.53 o 
   4   6   8      757.93      775.98     27.09 o 
   5   6   8      894.71      906.10     30.39 o 
   6   6   8      531.00      542.51     28.06 o 
   7   6   8      765.84      781.71     30.44 o 
   8   6   8        7.24       12.97     11.88 o 
   9   6   8       25.77       51.34     14.20 o 
  10   6   8       65.62       64.79     17.11 o 
  11   6   8       69.29       38.85     18.96 o 
  12   6   8       54.36       89.01     21.43 o 
  13   6   8        3.76       14.97     21.08 o 
  14   6   8        3.23       -5.31     30.01 o 
   1   7   8      284.31      258.46     23.06 o 
   2   7   8      130.99      137.50     16.37 o 
   3   7   8      207.25      202.24     21.38 o 
   4   7   8       93.92      105.34     18.71 o 
   5   7   8        7.99       13.09     12.43 o 
   6   7   8      827.80      836.16     41.55 o 
   7   7   8        2.69        5.02     12.60 o 
   8   7   8      222.33      194.49     20.08 o 
   9   7   8        1.10        3.42     15.55 o 
  10   7   8        5.74       12.38     18.21 o 
  11   7   8       14.12       17.18     20.10 o 
  12   7   8        0.35      -10.63     22.51 o 
  13   7   8        7.88       13.79     20.87 o 
   0   8   8      208.79      243.97     39.00 o 
   1   8   8      155.10      165.63     18.94 o 
   2   8   8      131.26      153.00     18.83 o 
   3   8   8      121.53       97.54     17.00 o 
   4   8   8      429.70      437.03     28.43 o 
   5   8   8       57.52       61.63     15.24 o 
   6   8   8       39.16       21.39     14.42 o 
   7   8   8      276.91      275.76     24.01 o 
   8   8   8       25.61       16.24     16.10 o 
   9   8   8       14.76        1.13     17.92 o 
  10   8   8        3.23        8.46     22.39 o 
  11   8   8       20.11       -5.05     23.67 o 
  12   8   8       17.04       13.02     26.06 o 
   1   9   8       91.55       53.23     19.51 o 
   2   9   8       40.53       45.92     20.35 o 
   3   9   8       12.54       30.42     15.63 o 
   4   9   8      163.08      131.37     20.34 o 
   5   9   8       46.62       68.75     18.95 o 
   6   9   8        7.58       18.05     17.82 o 
   7   9   8        1.81        5.24     17.16 o 
   8   9   8        4.13       16.66     19.16 o 
   9   9   8        0.72       -9.35     19.97 o 
  10   9   8        0.62        4.65     21.23 o 
  11   9   8        6.27       12.76     30.74 o 
   0  10   8       50.69       20.55     24.87 o 
   1  10   8        1.24       16.83     16.22 o 
   2  10   8       11.65       19.81     17.00 o 
   3  10   8       28.58       33.53     18.43 o 
   4  10   8        0.46       13.76     20.17 o 
   5  10   8        4.15       17.36     20.91 o 
   6  10   8       16.20       31.33     28.25 o 
   7  10   8        0.08       26.73     27.03 o 
   8  10   8        2.19       12.42     27.42 o 
   9  10   8        4.19       35.16     28.44 o 
   1  11   8        0.61      -21.42     21.42 o 
   2  11   8        0.01      -13.86     23.10 o 
   3  11   8        3.78        4.96     26.78 o 
   4  11   8       84.02       74.51     26.86 o 
   5  11   8       79.15      104.85     29.04 o 
   6  11   8       17.97       34.33     31.15 o 
   7  11   8       21.31       -2.47     30.05 o 
   0  12   8        2.62        4.14     38.06 o 
   1  12   8        3.17       -3.69     28.73 o 
   2  12   8        2.21       26.30     27.80 o 
   3  12   8       19.88      -27.33     27.33 o 
   4  12   8        0.03       30.38     28.62 o 
   1   1   9      229.52      238.73      8.31 o 
   2   1   9     1841.53     1750.41     43.45 o 
   3   1   9      360.45      358.74     11.81 o 
   4   1   9      647.29      656.71     22.78 o 
   5   1   9      571.53      599.30     18.55 o 
   6   1   9       56.18       59.81      8.63 o 
   7   1   9      118.32      138.46     12.02 o 
   8   1   9      122.32      115.95     13.60 o 
   9   1   9       32.70        9.58     11.40 o 
  10   1   9        0.84        8.68     12.39 o 
  11   1   9      363.25      412.73     29.54 o 
  12   1   9        7.73       -4.54     18.34 o 
  13   1   9        1.50        0.69     24.69 o 
  14   1   9       11.04       13.98     27.39 o 
  15   1   9       46.27       27.36     30.03 o 
   0   2   9     1146.72     1360.41     39.94 o 
   1   2   9     8959.41     8682.68    204.08 o 
   2   2   9       12.24       10.96      4.90 o 
   3   2   9       29.66       18.23      5.51 o 
   4   2   9     4600.70     4716.17    108.87 o 
   5   2   9     1496.49     1474.27     42.99 o 
   6   2   9      289.14      301.98     16.16 o 
   7   2   9      122.85      127.25     11.54 o 
   8   2   9      384.94      398.01     19.39 o 
   9   2   9      893.76      847.12     53.10 o 
  10   2   9       41.80       42.43     14.00 o 
  11   2   9      280.71      253.09     22.05 o 
  12   2   9        0.07       12.50     18.42 o 
  13   2   9        0.04      -14.05     24.03 o 
  14   2   9        2.14       22.98     29.79 o 
  15   2   9       33.63       62.79     33.55 o 
   1   3   9     4097.52     3991.13     91.07 o 
   2   3   9      149.22      202.86     11.87 o 
   3   3   9     1097.75     1224.82     33.63 o 
   4   3   9      469.93      535.29     19.14 o 
   5   3   9     3253.51     3318.09     78.23 o 
   6   3   9      442.95      429.67     19.91 o 
   7   3   9       64.51       87.63     11.69 o 
   8   3   9       48.14       39.05     11.72 o 
   9   3   9       43.16       53.18     10.16 o 
  10   3   9       12.60       10.89     12.03 o 
  11   3   9        0.18      -10.42     14.30 o 
  12   3   9       12.99       21.95     17.16 o 
  13   3   9        0.07       -8.32     21.75 o 
  14   3   9       40.32       17.39     41.29 o 
  15   3   9        7.57       -2.38     30.78 o 
   0   4   9      202.25      179.04     20.47 o 
   1   4   9       42.65       40.28      7.45 o 
   2   4   9       44.10       28.57      6.27 o 
   3   4   9      212.15      186.18     15.09 o 
   4   4   9       10.31       20.28      7.57 o 
   5   4   9      249.90      262.39     15.27 o 
   6   4   9       11.05       23.70      8.62 o 
   7   4   9        0.30       17.74      9.16 o 
   8   4   9        0.11        3.25     10.53 o 
   9   4   9      163.53      161.89     16.01 o 
  10   4   9       21.20       19.15     13.12 o 
  11   4   9        2.53       22.13     13.80 o 
  12   4   9        0.69      -11.77     17.01 o 
  13   4   9      111.18      103.90     37.25 o 
  14   4   9       56.33       34.87     25.74 o 
  15   4   9       16.96        2.20     27.29 o 
   1   5   9      528.37      477.21     20.02 o 
   2   5   9      132.49      135.45     10.35 o 
   3   5   9      506.55      471.48     19.93 o 
   4   5   9       76.33       93.27     10.25 o 
   5   5   9        0.27       -8.60      8.60 o 
   6   5   9      274.40      289.16     17.64 o 
   7   5   9      117.09      124.18     14.19 o 
   8   5   9      647.35      678.61     27.38 o 
   9   5   9       51.93       42.09     17.22 o 
  10   5   9        4.92       10.97     13.06 o 
  11   5   9       21.44       11.25     16.55 o 
  12   5   9       20.65       49.79     18.13 o 
  13   5   9       14.99       -5.61     29.68 o 
  14   5   9        9.71        8.87     23.06 o 
   0   6   9       72.36       65.12     16.81 o 
   1   6   9       40.00       40.93     11.36 o 
   2   6   9      187.90      184.79     14.16 o 
   3   6   9      232.59      240.99     14.64 o 
   4   6   9      147.92      160.37     12.74 o 
   5   6   9      168.34      203.01     15.02 o 
   6   6   9      852.92      861.92     34.61 o 
   7   6   9      307.85      308.45     20.00 o 
   8   6   9        0.07        7.01     12.01 o 
   9   6   9       11.77       27.13     13.46 o 
  10   6   9      109.02       87.58     17.00 o 
  11   6   9       36.02       55.93     19.57 o 
  12   6   9        6.14       34.04     22.91 o 
  13   6   9      120.87      165.41     30.53 o 
   1   7   9       27.77       28.08     12.58 o 
   2   7   9      122.06       93.07     21.33 o 
   3   7   9       20.09       27.72     11.36 o 
   4   7   9      147.96      147.02     15.01 o 
   5   7   9       32.61       49.00     18.01 o 
   6   7   9      218.32      231.23     20.74 o 
   7   7   9      290.83      257.73     23.25 o 
   8   7   9       11.99       18.62     14.66 o 
   9   7   9       49.16       25.55     16.22 o 
  10   7   9       80.55       69.37     20.59 o 
  11   7   9       58.33       72.12     21.87 o 
  12   7   9        5.13       12.75     22.83 o 
  13   7   9        0.06      -25.10     25.10 o 
   0   8   9       68.87       83.42     23.77 o 
   1   8   9      949.56      895.63     40.60 o 
   2   8   9      132.78      144.59     19.24 o 
   3   8   9      631.95      582.92     32.30 o 
   4   8   9      161.58      177.63     21.59 o 
   5   8   9       22.03       30.83     14.59 o 
   6   8   9      111.06       58.31     16.40 o 
   7   8   9        0.08        1.95     15.24 o 
   8   8   9       94.54       70.94     24.20 o 
   9   8   9       27.11       39.69     24.48 o 
  10   8   9        3.27       10.51     22.51 o 
  11   8   9        0.09       31.16     24.26 o 
  12   8   9        3.52       30.57     26.45 o 
   1   9   9      205.44      211.28     27.32 o 
   2   9   9       20.72        0.48     15.85 o 
   3   9   9      358.18      315.34     26.75 o 
   4   9   9      423.26      411.16     32.61 o 
   5   9   9       78.94       89.10     26.04 o 
   6   9   9       18.16       27.78     19.22 o 
   7   9   9        9.97       10.60     17.61 o 
   8   9   9        6.43       32.20     19.85 o 
   9   9   9        8.79       20.01     21.74 o 
  10   9   9        0.78       -7.86     23.91 o 
   0  10   9        0.00       -3.21     23.15 o 
   1  10   9       56.51       81.08     18.38 o 
   2  10   9       71.94       26.85     23.95 o 
   3  10   9       47.82       54.79     21.17 o 
   4  10   9        0.78       12.16     21.06 o 
   5  10   9       67.65      107.05     24.24 o 
   6  10   9       86.20       79.09     27.55 o 
   7  10   9        0.33       -4.52     41.89 o 
   8  10   9        0.65       50.73     27.41 o 
   9  10   9       17.03       23.19     40.05 o 
   1  11   9       21.88       42.63     24.27 o 
   2  11   9        0.03       14.97     24.42 o 
   3  11   9        2.99      -21.97     23.96 o 
   4  11   9       14.35        1.55     27.91 o 
   5  11   9        5.40       45.99     30.83 o 
   6  11   9        7.57       17.40     37.56 o 
   7  11   9        0.03       10.05     30.13 o 
   0  12   9       20.84        6.70     38.20 o 
   1  12   9        1.58       26.63     27.17 o 
   2  12   9        1.20       37.89     34.23 o 
   3  12   9        2.23       15.69     28.89 o 
   4  12   9       50.58      118.04     52.62 o 
   0   0  10      271.26      265.90     17.91 o 
   1   0  10     1047.40     1034.51     34.65 o 
   2   0  10    10800.66    10410.02    372.61 o 
   3   0  10     1613.61     1757.60     70.56 o 
   4   0  10     3667.12     3638.05    124.40 o 
   5   0  10       80.86       64.72     10.63 o 
   6   0  10       18.60       24.94     11.53 o 
   7   0  10      628.08      584.94     39.58 o 
   8   0  10       53.00       20.73     15.38 o 
   9   0  10       25.54       -0.46     16.24 o 
  10   0  10      678.08      641.35     43.99 o 
  11   0  10        1.28       22.53     23.13 o 
  12   0  10        0.31       47.00     27.60 o 
  13   0  10       12.54       59.98     37.58 o 
  14   0  10       23.53      -34.68     34.68 o 
  15   0  10       95.69       94.68     57.97 o 
   1   1  10     1947.06     1988.28     41.62 o 
   2   1  10        3.93       -4.07      4.98 o 
   3   1  10      361.50      351.87     12.46 o 
   4   1  10      466.37      520.98     23.14 o 
   5   1  10      217.63      243.38     11.38 o 
   6   1  10        4.93        2.28      6.83 o 
   7   1  10       25.50       12.30      8.52 o 
   8   1  10      252.90      219.73     16.99 o 
   9   1  10      550.13      591.98     45.16 o 
  10   1  10      293.60      289.14     24.77 o 
  11   1  10       28.75       19.30     15.67 o 
  12   1  10       15.93       21.13     19.15 o 
  13   1  10       32.66       37.58     27.54 o 
  14   1  10        1.42      -17.00     28.35 o 
  15   1  10        0.27       -2.12     31.67 o 
   0   2  10      888.39      909.46     28.42 o 
   1   2  10     1744.96     1808.57     39.83 o 
   2   2  10     3526.75     3743.60     79.28 o 
   3   2  10     7952.52     8309.62    176.22 o 
   4   2  10     3622.05     4014.61     81.27 o 
   5   2  10       22.29       22.11      6.69 o 
   6   2  10      316.51      283.48     16.61 o 
   7   2  10     1183.40     1330.67     37.25 o 
   8   2  10      220.25      235.52     15.86 o 
   9   2  10       17.38       32.23     12.44 o 
  10   2  10      110.38      122.51     16.84 o 
  11   2  10        0.09        2.22     15.14 o 
  12   2  10       28.09       -7.46     18.46 o 
  13   2  10       31.28        1.09     24.27 o 
  14   2  10        3.83       -0.72     27.41 o 
  15   2  10        0.40       16.06     32.24 o 
   1   3  10     5920.67     6070.56    129.73 o 
   2   3  10      761.20      798.03     20.91 o 
   3   3  10     4342.02     4694.82    101.73 o 
   4   3  10     3585.71     3418.92     83.94 o 
   5   3  10      489.60      505.47     18.32 o 
   6   3  10      115.07      111.83     11.27 o 
   7   3  10        2.69        2.92      9.55 o 
   8   3  10     1225.02     1268.22     44.59 o 
   9   3  10      625.40      661.45     30.92 o 
  10   3  10       23.48       17.42     16.47 o 
  11   3  10      247.59      261.77     22.29 o 
  12   3  10        9.77       24.09     18.58 o 
  13   3  10       11.85       61.69     26.84 o 
  14   3  10        5.11       58.75     30.45 o 
  15   3  10       17.57       57.36     37.28 o 
   0   4  10     1863.82     1898.43     69.69 o 
   1   4  10     1926.86     1891.50     45.20 o 
   2   4  10      275.43      309.75     15.54 o 
   3   4  10      282.80      294.65     12.57 o 
   4   4  10       10.80       12.75      7.53 o 
   5   4  10      194.79      209.75     14.02 o 
   6   4  10       23.62       12.29      8.58 o 
   7   4  10      239.38      253.48     15.55 o 
   8   4  10      952.16      958.20     31.38 o 
   9   4  10      512.36      464.55     23.98 o 
  10   4  10       27.40       23.82     14.54 o 
  11   4  10       25.48       27.01     14.95 o 
  12   4  10       23.75       17.40     18.61 o 
  13   4  10       75.62       54.77     22.61 o 
  14   4  10      102.95      140.16     29.34 o 
  15   4  10       27.79      104.59     62.04 o 
   1   5  10      881.52      903.24     28.39 o 
   2   5  10     1278.21     1300.52     34.09 o 
   3   5  10      100.55      106.38      9.04 o 
   4   5  10      793.36      839.02     24.48 o 
   5   5  10        9.51       15.24      8.94 o 
   6   5  10        1.61       12.20     10.29 o 
   7   5  10       34.88       33.01     11.28 o 
   8   5  10      352.83      384.96     26.59 o 
   9   5  10       69.63       46.16     13.33 o 
  10   5  10       17.81       36.46     14.99 o 
  11   5  10       49.97       50.42     18.76 o 
  12   5  10        0.64       19.04     17.86 o 
  13   5  10       17.28        9.87     25.12 o 
  14   5  10       20.42       69.07     26.44 o 
   0   6  10       11.64      -12.64     12.64 o 
   1   6  10       26.06       24.91      9.70 o 
   2   6  10        4.55        5.54      9.45 o 
   3   6  10        0.29        3.87      9.67 o 
   4   6  10        1.21       -4.92     10.17 o 
   5   6  10        0.78        1.32     10.81 o 
   6   6  10      498.37      520.18     27.90 o 
   7   6  10        0.03       12.45     12.15 o 
   8   6  10      207.08      195.76     18.22 o 
   9   6  10        0.67        0.76     13.29 o 
  10   6  10        8.67       18.57     15.46 o 
  11   6  10        0.66      -24.58     24.58 o 
  12   6  10        7.51      -11.20     22.18 o 
  13   6  10       39.93       30.05     21.65 o 
   1   7  10      478.38      506.88     27.57 o 
   2   7  10      135.35      131.97     16.49 o 
   3   7  10       45.20       30.72     12.98 o 
   4   7  10       72.24       51.49     12.85 o 
   5   7  10      287.51      280.52     24.31 o 
   6   7  10      998.36     1039.48     41.40 o 
   7   7  10        2.51        1.90     14.74 o 
   8   7  10      259.83      252.62     24.68 o 
   9   7  10      248.27      256.90     28.87 o 
  10   7  10       25.07       27.51     20.26 o 
  11   7  10        3.40        3.18     21.53 o 
  12   7  10        5.17       39.60     24.74 o 
  13   7  10        1.34       18.26     33.27 o 
   0   8  10      210.48      146.63     26.72 o 
   1   8  10      467.18      407.98     32.97 o 
   2   8  10      512.93      516.37     46.02 o 
   3   8  10     1796.35     1927.14     64.63 o 
   4   8  10     1118.07     1280.62     47.25 o 
   5   8  10       77.21       60.27     15.70 o 
   6   8  10        2.82       14.98     15.75 o 
   7   8  10        0.99      -13.72     15.81 o 
   8   8  10       16.56       15.53     22.49 o 
   9   8  10       26.61       -2.96     22.56 o 
  10   8  10        0.77      -25.64     25.64 o 
  11   8  10       57.49       40.76     26.82 o 
  12   8  10        0.14       18.15     30.44 o 
   1   9  10      144.60      132.07     29.41 o 
   2   9  10       15.69       -4.62     16.98 o 
   3   9  10       81.16      114.24     20.00 o 
   4   9  10        0.05        4.73     18.01 o 
   5   9  10        0.88       26.11     18.12 o 
   6   9  10       15.31       -1.63     19.21 o 
   7   9  10        0.53      -19.21     21.49 o 
   8   9  10        3.98       28.97     20.73 o 
   9   9  10       17.49       22.82     20.49 o 
  10   9  10       18.28       99.45     51.39 o 
   0  10  10       84.84       83.07     31.70 o 
   1  10  10        1.07        5.04     20.56 o 
   2  10  10        1.98       -4.93     19.55 o 
   3  10  10       10.70       -7.65     23.22 o 
   4  10  10       22.01       45.45     25.16 o 
   5  10  10        0.17      -17.02     21.62 o 
   6  10  10        3.01        0.63     25.34 o 
   7  10  10       12.62       11.29     27.02 o 
   8  10  10        9.93       14.97     27.05 o 
   9  10  10        5.26        6.14     28.46 o 
   1  11  10        5.13       -8.04     23.53 o 
   2  11  10       13.75       11.80     24.85 o 
   3  11  10        0.55      -16.61     25.06 o 
   4  11  10        1.82       36.39     26.76 o 
   5  11  10        2.77       -4.75     28.62 o 
   6  11  10        7.03      -22.27     30.18 o 
   7  11  10        0.35       30.80     58.96 o 
   0  12  10       36.41       46.50     40.99 o 
   1  12  10        2.53       34.51     28.58 o 
   2  12  10        0.00       19.48     30.26 o 
   3  12  10        4.64        3.69     30.94 o 
   1   1  11       96.30       83.81      5.21 o 
   2   1  11      495.48      428.59     16.62 o 
   3   1  11     1983.84     2023.08     56.96 o 
   4   1  11     2358.61     2653.17     62.46 o 
   5   1  11      505.68      526.02     17.32 o 
   6   1  11        0.43        2.84      6.87 o 
   7   1  11      198.56      168.95     13.37 o 
   8   1  11      107.26       97.99     15.28 o 
   9   1  11       91.53       85.00     15.29 o 
  10   1  11        1.24        8.31     14.23 o 
  11   1  11        1.73      -15.96     15.96 o 
  12   1  11        7.75        8.72     19.37 o 
  13   1  11        1.74       23.22     25.72 o 
  14   1  11      151.71      173.24     35.44 o 
  15   1  11       23.83       48.61     32.25 o 
   0   2  11    11248.81    11211.25    310.68 o 
   1   2  11      518.30      454.65     13.60 o 
   2   2  11       91.80       89.22      9.39 o 
   3   2  11     3447.91     3629.52     79.83 o 
   4   2  11       96.78       74.50      8.65 o 
   5   2  11      170.03      145.94      8.75 o 
   6   2  11      124.50      118.97      9.64 o 
   7   2  11      152.82      161.54     17.15 o 
   8   2  11      198.41      198.49     14.01 o 
   9   2  11      211.21      185.77     17.31 o 
  10   2  11      112.25       93.99     17.39 o 
  11   2  11       65.50       30.58     18.10 o 
  12   2  11        0.60        9.54     19.97 o 
  13   2  11       10.51       12.80     25.68 o 
  14   2  11       49.07       33.68     33.95 o 
  15   2  11        0.81      -25.16     47.60 o 
   1   3  11      316.07      302.48     12.10 o 
   2   3  11     2800.30     3184.93     68.19 o 
   3   3  11     1808.89     1902.59     43.73 o 
   4   3  11      410.20      445.42     17.52 o 
   5   3  11      324.43      326.92     15.91 o 
   6   3  11     1853.86     1846.87     50.48 o 
   7   3  11      230.97      194.57     14.58 o 
   8   3  11      446.47      499.15     30.13 o 
   9   3  11      527.16      557.98     26.09 o 
  10   3  11      962.86     1077.72     41.06 o 
  11   3  11       59.05       79.81     18.80 o 
  12   3  11        2.81        6.48     19.34 o 
  13   3  11        0.54      -17.42     25.59 o 
  14   3  11      104.97      184.52     40.22 o 
  15   3  11       16.76        3.86     37.01 o 
   0   4  11       34.93       10.02     10.36 o 
   1   4  11     1192.94     1186.01     29.40 o 
   2   4  11      577.36      513.86     17.17 o 
   3   4  11      841.04      797.29     28.47 o 
   4   4  11       25.48       19.34      7.83 o 
   5   4  11        8.33        0.54      8.65 o 
   6   4  11        7.76       15.22      9.34 o 
   7   4  11        1.97        4.80      9.59 o 
   8   4  11      598.84      548.04     24.37 o 
   9   4  11       46.46       19.98     12.54 o 
  10   4  11      182.15      134.51     20.20 o 
  11   4  11        4.07        5.40     18.85 o 
  12   4  11       11.76       17.44     20.07 o 
  13   4  11        0.28       11.33     21.40 o 
  14   4  11        3.28       33.50     25.03 o 
   1   5  11        0.17        7.29      7.99 o 
   2   5  11       16.04        0.32      7.40 o 
   3   5  11       43.59       38.10     10.71 o 
   4   5  11      702.75      748.76     21.32 o 
   5   5  11       35.29       36.72     10.49 o 
   6   5  11       30.02       45.50     11.65 o 
   7   5  11       82.85       94.49     16.96 o 
   8   5  11        0.03        6.28     11.59 o 
   9   5  11        1.18       -5.53     12.93 o 
  10   5  11       14.94       19.12     15.39 o 
  11   5  11        5.16       28.09     20.75 o 
  12   5  11       15.08       70.25     20.85 o 
  13   5  11        1.02      -12.68     36.08 o 
  14   5  11       25.70       58.52     26.78 o 
   0   6  11      462.72      558.20     46.25 o 
   1   6  11      506.34      504.88     22.65 o 
   2   6  11        0.34       -9.66      9.66 o 
   3   6  11       73.25       87.97     13.32 o 
   4   6  11      316.21      280.95     22.94 o 
   5   6  11       26.95       20.98      9.31 o 
   6   6  11       14.47       16.18     11.92 o 
   7   6  11        4.47       -0.22     12.19 o 
   8   6  11       20.60       26.11     13.69 o 
   9   6  11       14.53       37.48     15.90 o 
  10   6  11       14.46       50.15     17.86 o 
  11   6  11        4.04      -14.57     21.74 o 
  12   6  11      155.33      130.20     28.58 o 
  13   6  11       13.61       25.40     27.78 o 
   1   7  11      248.54      261.18     29.40 o 
   2   7  11     3916.91     4116.38    110.41 o 
   3   7  11     1850.74     1969.56     59.72 o 
   4   7  11      549.66      556.61     27.39 o 
   5   7  11      147.03      139.60     18.58 o 
   6   7  11      151.85      154.28     24.16 o 
   7   7  11      267.91      241.49     21.90 o 
   8   7  11      113.56      108.53     18.82 o 
   9   7  11        9.58      -18.22     18.22 o 
  10   7  11       44.10       58.43     22.00 o 
  11   7  11       28.45        6.84     25.32 o 
  12   7  11        0.82       -1.31     25.21 o 
   0   8  11      392.16      403.11     39.10 o 
   1   8  11       27.20       22.34     16.04 o 
   2   8  11      710.88      720.41     35.59 o 
   3   8  11       28.09        5.39     15.60 o 
   4   8  11       37.62       28.25     14.92 o 
   5   8  11       91.33      114.79     17.80 o 
   6   8  11        7.58       -2.69     15.82 o 
   7   8  11       45.14       39.39     17.55 o 
   8   8  11        1.59       24.17     23.18 o 
   9   8  11       20.78      -10.86     27.37 o 
  10   8  11       73.84      118.40     33.00 o 
  11   8  11       57.27      130.41     35.02 o 
   1   9  11        1.00       -1.31     16.38 o 
   2   9  11       86.03       91.79     22.66 o 
   3   9  11        6.14       24.04     18.24 o 
   4   9  11       28.11      -12.18     19.26 o 
   5   9  11        0.35      -20.30     20.30 o 
   6   9  11       21.70       15.18     20.06 o 
   7   9  11        4.70       -4.65     24.51 o 
   8   9  11        6.46      -26.19     26.19 o 
   9   9  11       16.58        3.47     30.46 o 
  10   9  11       13.53        0.83     29.83 o 
   0  10  11      220.44      332.83     50.59 o 
   1  10  11        5.51       17.65     23.50 o 
   2  10  11       60.95       66.17     24.18 o 
   3  10  11        4.92       -9.08     26.74 o 
   4  10  11       15.37       13.43     26.25 o 
   5  10  11        1.60       14.48     27.60 o 
   6  10  11        7.54       -2.11     27.32 o 
   7  10  11        8.56       52.30     28.01 o 
   8  10  11        4.49       48.03     27.45 o 
   9  10  11       36.92       86.09     62.77 o 
   1  11  11        1.29      -30.22     30.22 o 
   2  11  11        2.64        1.71     25.28 o 
   3  11  11        5.63      -16.99     25.92 o 
   4  11  11        3.60        9.45     26.29 o 
   5  11  11       23.70       22.82     32.71 o 
   6  11  11        1.79       54.88     34.73 o 
   0  12  11       77.78      117.77     44.67 o 
   1  12  11        3.29      -13.19     28.36 o 
   2  12  11        5.36      -22.54     28.86 o 
   3  12  11       15.56       -3.37     58.52 o 
   0   0  12       77.48       69.17     10.76 o 
   1   0  12     1682.14     1570.73     51.59 o 
   2   0  12     1019.49     1117.16     42.61 o 
   3   0  12        4.46       -5.72      9.87 o 
   4   0  12      523.14      550.62     24.49 o 
   5   0  12      199.30      207.33     15.52 o 
   6   0  12      606.13      524.92     27.36 o 
   7   0  12       50.16       33.84     14.60 o 
   8   0  12      725.16      645.58     39.75 o 
   9   0  12      684.96      641.83     45.05 o 
  10   0  12      128.82      139.48     30.22 o 
  11   0  12      217.72      325.98     41.41 o 
  12   0  12        7.15       17.40     42.35 o 
  13   0  12       12.60       27.39     35.12 o 
  14   0  12       11.29       22.57     44.15 o 
  15   0  12       50.81      119.43     53.04 o 
   1   1  12     1263.25     1292.73     28.60 o 
   2   1  12      377.43      369.81     12.22 o 
   3   1  12     2576.00     2643.06     68.22 o 
   4   1  12      424.22      428.11     15.09 o 
   5   1  12      478.62      499.39     16.75 o 
   6   1  12       10.12       14.85      7.51 o 
   7   1  12      142.64      131.17     17.57 o 
   8   1  12       18.26        4.84     10.22 o 
   9   1  12      241.57      237.12     20.24 o 
  10   1  12      144.55       92.73     19.33 o 
  11   1  12       31.10       37.21     18.43 o 
  12   1  12        4.19       19.66     19.64 o 
  13   1  12        3.37       22.36     25.16 o 
  14   1  12        8.43      103.50     39.44 o 
  15   1  12        0.19       20.00     33.41 o 
   0   2  12     9099.32     9450.84    311.65 o 
   1   2  12      558.72      606.02     16.18 o 
   2   2  12      248.27      276.53     15.02 o 
   3   2  12     3553.60     3979.55     83.60 o 
   4   2  12      476.87      499.63     18.84 o 
   5   2  12      742.09      770.66     21.68 o 
   6   2  12       26.54       21.67      7.36 o 
   7   2  12        4.07        5.70      8.31 o 
   8   2  12        3.14       14.61     14.00 o 
   9   2  12       12.52        9.06     13.32 o 
  10   2  12       25.03       -5.73     15.70 o 
  11   2  12        1.34       38.09     18.67 o 
  12   2  12       46.99       59.91     22.67 o 
  13   2  12       28.82       97.41     30.21 o 
  14   2  12        1.44       -4.41     29.09 o 
  15   2  12       51.83       67.41     61.72 o 
   1   3  12      923.07      890.71     23.03 o 
   2   3  12      702.79      773.35     24.15 o 
   3   3  12      511.81      505.93     15.36 o 
   4   3  12       80.83       86.20      8.12 o 
   5   3  12       60.77       53.59      9.95 o 
   6   3  12       73.28       69.14     10.47 o 
   7   3  12      668.41      612.05     24.18 o 
   8   3  12     2024.51     2024.77     59.29 o 
   9   3  12     2408.11     2465.75     74.89 o 
  10   3  12        2.24        5.74     14.26 o 
  11   3  12      371.38      455.92     31.02 o 
  12   3  12      389.21      474.40     61.93 o 
  13   3  12        2.18       50.61     31.38 o 
  14   3  12        1.18       19.41     34.32 o 
  15   3  12       43.59       17.15     54.88 o 
   0   4  12        0.17        7.05     11.39 o 
   1   4  12     1753.36     1841.68     44.63 o 
   2   4  12      682.84      655.90     20.38 o 
   3   4  12      551.68      516.91     17.43 o 
   4   4  12      661.79      675.10     26.95 o 
   5   4  12       61.65       51.72     13.26 o 
   6   4  12        0.09        3.24      9.36 o 
   7   4  12        7.85       16.90     10.69 o 
   8   4  12       22.03       27.21     11.68 o 
   9   4  12      164.16      160.93     17.32 o 
  10   4  12       11.34        1.25     13.09 o 
  11   4  12        0.09        4.41     15.98 o 
  12   4  12       40.61       68.20     22.31 o 
  13   4  12       14.00       -8.75     22.35 o 
  14   4  12        0.00       26.33     26.47 o 
   1   5  12        0.07       -3.91      8.12 o 
   2   5  12      159.06      153.22     14.20 o 
   3   5  12      198.65      231.90     12.57 o 
   4   5  12        3.46       23.18      7.73 o 
   5   5  12      336.19      339.19     18.94 o 
   6   5  12        0.02        9.76     10.85 o 
   7   5  12      176.96      214.32     18.27 o 
   8   5  12       19.22       17.43     13.11 o 
   9   5  12       13.99      -11.21     13.37 o 
  10   5  12       27.61       59.92     28.06 o 
  11   5  12       24.39       20.34     21.37 o 
  12   5  12       53.11       66.01     21.55 o 
  13   5  12       21.41       13.74     23.48 o 
  14   5  12        0.00       11.68     26.79 o 
   0   6  12       45.42       35.04     13.78 o 
   1   6  12       44.04       35.53     11.12 o 
   2   6  12        0.93       18.46     10.90 o 
   3   6  12        1.83       -0.78     10.58 o 
   4   6  12       33.98       27.31     15.74 o 
   5   6  12       11.48        9.86     10.03 o 
   6   6  12        2.70        4.84     11.36 o 
   7   6  12      115.11      111.22     15.47 o 
   8   6  12        6.06       16.90     14.77 o 
   9   6  12        9.39       16.98     15.80 o 
  10   6  12       48.01       74.64     21.12 o 
  11   6  12       29.21       11.02     29.14 o 
  12   6  12       19.61      -21.76     34.24 o 
  13   6  12       20.82       19.67     31.37 o 
   1   7  12     5958.11     5955.23    165.41 o 
   2   7  12     1541.86     1462.94     47.33 o 
   3   7  12      743.83      812.69     32.68 o 
   4   7  12      274.27      326.63     31.29 o 
   5   7  12      283.60      322.23     24.59 o 
   6   7  12       10.05       22.31     14.57 o 
   7   7  12        0.76        2.75     15.57 o 
   8   7  12       33.61       64.10     20.70 o 
   9   7  12       14.03       22.93     20.30 o 
  10   7  12        7.29       -8.40     20.98 o 
  11   7  12       55.89       29.40     25.08 o 
  12   7  12       28.29       44.84     27.41 o 
   0   8  12      412.89      401.15     39.90 o 
   1   8  12      411.52      399.01     30.36 o 
   2   8  12       17.23        8.52     15.82 o 
   3   8  12      127.63      128.11     19.39 o 
   4   8  12      204.40      177.88     20.25 o 
   5   8  12      113.85       91.94     18.54 o 
   6   8  12       18.07        4.34     16.82 o 
   7   8  12       15.90       25.57     20.36 o 
   8   8  12       42.75       22.33     24.11 o 
   9   8  12       18.32       -8.09     24.09 o 
  10   8  12        2.36        1.59     29.22 o 
  11   8  12       31.40       64.51     45.47 o 
   1   9  12        1.44      -17.12     17.12 o 
   2   9  12       14.14        1.00     17.78 o 
   3   9  12       18.64       12.44     18.77 o 
   4   9  12        8.91        6.28     19.41 o 
   5   9  12       50.27       65.42     23.68 o 
   6   9  12        5.17        5.55     23.52 o 
   7   9  12       32.55       55.33     27.43 o 
   8   9  12        3.01       41.62     29.20 o 
   9   9  12       15.93       46.09     30.72 o 
  10   9  12        0.00      -20.72     31.51 o 
   0  10  12        1.22        3.96     33.98 o 
   1  10  12        0.90       -1.90     23.09 o 
   2  10  12        0.05      -25.28     25.28 o 
   3  10  12        0.00      -28.79     28.79 o 
   4  10  12        3.56       16.85     29.93 o 
   5  10  12        0.47        9.45     32.70 o 
   6  10  12       75.93       81.56     65.89 o 
   7  10  12        2.97      -16.05     38.59 o 
   8  10  12        0.67      -26.96     26.96 o 
   1  11  12        1.55      -17.31     28.38 o 
   2  11  12       19.91       15.10     28.48 o 
   3  11  12        3.09      -25.34     27.90 o 
   4  11  12       15.62        7.06     28.53 o 
   5  11  12        8.96       24.73     30.37 o 
   6  11  12        0.63       14.35     32.92 o 
   0  12  12       48.79       53.72     42.75 o 
   1  12  12        7.41       43.47     32.87 o 
   2  12  12        0.01       71.34     98.41 o 
   1   1  13      997.37     1061.43     23.50 o 
   2   1  13     1210.24     1277.98     30.89 o 
   3   1  13        5.48       29.33     10.07 o 
   4   1  13      135.38      105.51     11.22 o 
   5   1  13      476.42      470.02     15.82 o 
   6   1  13      293.90      278.99     15.67 o 
   7   1  13      437.24      488.47     23.51 o 
   8   1  13       67.78       37.73     15.00 o 
   9   1  13       80.67       74.03     17.46 o 
  10   1  13        8.12       12.91     20.44 o 
  11   1  13      174.40      180.65     26.15 o 
  12   1  13       29.81       50.02     21.27 o 
  13   1  13        0.05       15.15     38.43 o 
  14   1  13        1.15      -14.61     28.85 o 
  15   1  13        0.14       31.43     35.59 o 
   0   2  13     3640.37     3870.60    110.28 o 
   1   2  13      111.81      131.45      9.98 o 
   2   2  13      614.13      585.68     15.38 o 
   3   2  13        2.21        4.99      7.11 o 
   4   2  13     2238.07     2269.54     52.19 o 
   5   2  13        0.04       -6.21      6.21 o 
   6   2  13        7.90       11.15      7.31 o 
   7   2  13       10.68       24.94      8.85 o 
   8   2  13       39.01       36.63     12.70 o 
   9   2  13        0.75       23.32     14.99 o 
  10   2  13      266.94      282.94     28.51 o 
  11   2  13      125.72      129.57     22.11 o 
  12   2  13       64.66      100.24     27.60 o 
  13   2  13       72.39      158.50     40.17 o 
  14   2  13        0.81       -5.76     28.55 o 
  15   2  13        6.04      -32.57     32.57 o 
   1   3  13     3190.02     3290.09     67.61 o 
   2   3  13     1352.03     1335.42     33.21 o 
   3   3  13      897.24     1017.59     25.68 o 
   4   3  13       91.53      102.26      8.11 o 
   5   3  13       22.28       14.16      6.77 o 
   6   3  13       67.59       61.33      8.56 o 
   7   3  13      526.13      565.71     20.68 o 
   8   3  13        0.18       11.71      9.97 o 
   9   3  13       18.81       23.57     14.11 o 
  10   3  13      393.81      413.21     31.90 o 
  11   3  13      180.97      203.41     44.35 o 
  12   3  13        2.20      101.86     41.80 o 
  13   3  13       91.95       73.57     33.73 o 
  14   3  13        0.93       15.38     33.19 o 
   0   4  13     1840.85     1765.22     60.25 o 
   1   4  13      430.26      399.09     18.25 o 
   2   4  13      178.93      187.94     14.97 o 
   3   4  13       70.28       66.95      8.94 o 
   4   4  13       67.04       45.98      9.12 o 
   5   4  13       61.95       43.12     13.04 o 
   6   4  13       84.65       79.83     12.16 o 
   7   4  13       28.27       16.54     11.55 o 
   8   4  13      116.45      106.86     15.39 o 
   9   4  13      112.89       79.69     16.45 o 
  10   4  13       20.96       30.76     18.29 o 
  11   4  13       24.43       58.17     17.80 o 
  12   4  13       45.77       27.86     21.11 o 
  13   4  13       97.80       99.64     26.26 o 
  14   4  13       11.02       21.18     26.84 o 
   1   5  13      180.93      196.78     13.80 o 
   2   5  13      708.36      724.72     24.41 o 
   3   5  13      859.85      866.39     25.11 o 
   4   5  13       63.63       61.00     11.78 o 
   5   5  13      173.35      213.55     13.78 o 
   6   5  13        0.02        3.84     11.04 o 
   7   5  13       30.25       15.90     12.16 o 
   8   5  13       24.67       17.25     14.04 o 
   9   5  13        0.10       10.24     15.24 o 
  10   5  13       32.60       26.08     18.75 o 
  11   5  13        0.63       -2.99     20.94 o 
  12   5  13        5.31       -8.08     20.48 o 
  13   5  13       17.47       37.49     23.84 o 
  14   5  13        0.11      -10.26     51.96 o 
   0   6  13      101.38       95.13     16.42 o 
   1   6  13       24.46       15.81     10.54 o 
   2   6  13     1057.09     1029.36     34.11 o 
   3   6  13      137.00      130.30     14.98 o 
   4   6  13      307.25      289.36     22.20 o 
   5   6  13      199.16      159.08     25.10 o 
   6   6  13      173.22      206.08     21.81 o 
   7   6  13       44.33       13.71     14.39 o 
   8   6  13        1.03       27.77     15.18 o 
   9   6  13        0.33       21.20     16.62 o 
  10   6  13       68.85       42.36     23.98 o 
  11   6  13       96.72      103.17     36.43 o 
  12   6  13       26.50       18.16     25.91 o 
  13   6  13       24.18       16.43     40.83 o 
   1   7  13     2025.72     2173.95     69.55 o 
   2   7  13      293.23      275.43     22.83 o 
   3   7  13      401.65      299.95     26.50 o 
   4   7  13       10.66       14.49     13.26 o 
   5   7  13      377.29      336.20     29.71 o 
   6   7  13        0.03       -8.56     14.22 o 
   7   7  13       66.10       38.48     20.36 o 
   8   7  13        1.03       17.53     18.80 o 
   9   7  13        0.26       -0.58     20.23 o 
  10   7  13       40.38       64.85     23.44 o 
  11   7  13      144.02      146.42     32.63 o 
  12   7  13        1.79       36.88     27.41 o 
   0   8  13      138.56      133.05     27.95 o 
   1   8  13      323.74      328.46     25.90 o 
   2   8  13        3.20       10.52     16.60 o 
   3   8  13       22.57       39.52     15.70 o 
   4   8  13      255.37      262.30     22.98 o 
   5   8  13        3.75        0.50     15.86 o 
   6   8  13       30.49       35.24     18.93 o 
   7   8  13       90.17       80.13     23.36 o 
   8   8  13       41.40       58.07     25.47 o 
   9   8  13        7.07       -3.72     30.31 o 
  10   8  13       54.91       41.94     29.36 o 
  11   8  13        1.95       -4.72     29.83 o 
   1   9  13       14.11        0.12     17.37 o 
   2   9  13       76.51       94.70     28.60 o 
   3   9  13       45.22       28.77     20.10 o 
   4   9  13        0.52       -1.08     19.63 o 
   5   9  13       24.53       37.61     26.62 o 
   6   9  13        2.89       -4.43     24.50 o 
   7   9  13        0.30        9.87     41.39 o 
   8   9  13        8.05      -22.99     27.63 o 
   9   9  13       29.25       38.84     30.72 o 
  10   9  13        2.02      -19.81     30.83 o 
   0  10  13        0.67       45.33     36.86 o 
   1  10  13        2.08        7.24     25.34 o 
   2  10  13       47.73       32.50     30.68 o 
   3  10  13        7.06       18.85     29.17 o 
   4  10  13        2.14       12.34     29.34 o 
   5  10  13        4.40       21.74     40.86 o 
   6  10  13       32.51       43.33     55.81 o 
   7  10  13        9.85       15.80     41.58 o 
   8  10  13       16.11       28.74     29.72 o 
   1  11  13       14.59       34.51     36.23 o 
   2  11  13        0.02      -36.12     38.02 o 
   3  11  13        2.13        9.62     34.55 o 
   4  11  13        0.54      -17.73     39.50 o 
   5  11  13       48.15      106.27     34.39 o 
   6  11  13        5.00       26.22     38.30 o 
   0   0  14       32.05       23.89      8.68 o 
   1   0  14      445.78      385.84     16.18 o 
   2   0  14      927.41      822.22     34.48 o 
   3   0  14      179.61      247.42     21.79 o 
   4   0  14      139.79      142.80     20.52 o 
   5   0  14      107.85       84.80     10.38 o 
   6   0  14       84.54       97.55     16.04 o 
   7   0  14      397.40      373.86     35.79 o 
   8   0  14       17.09       25.20     19.36 o 
   9   0  14     1200.22     1145.66     86.63 o 
  10   0  14     1043.12     1107.67    133.93 o 
  11   0  14       74.55      130.79     36.90 o 
  12   0  14      187.02      115.85     36.47 o 
  13   0  14       47.98       49.45     43.24 o 
  14   0  14        4.40      -39.66     39.66 o 
  15   0  14        0.03      -17.81     49.83 o 
   1   1  14     2309.75     2520.49     50.45 o 
   2   1  14      319.25      329.90     11.88 o 
   3   1  14      205.24      219.21     16.24 o 
   4   1  14       20.05       24.38      7.48 o 
   5   1  14       19.02       15.35      8.26 o 
   6   1  14        1.83       12.94      9.56 o 
   7   1  14        1.99        2.97      9.76 o 
   8   1  14        0.42       -0.43     12.51 o 
   9   1  14       11.41       24.58     15.45 o 
  10   1  14      171.44      158.32     22.73 o 
  11   1  14       81.16      110.66     22.94 o 
  12   1  14       35.91       31.64     25.71 o 
  13   1  14       11.55       41.85     27.47 o 
  14   1  14        0.99        4.68     30.97 o 
  15   1  14        0.01       19.70     35.42 o 
   0   2  14    13614.70    14182.17    387.50 o 
   1   2  14      397.56      383.83     16.26 o 
   2   2  14       85.06      112.63     10.14 o 
   3   2  14      110.48      130.67     14.27 o 
   4   2  14      489.17      524.46     15.80 o 
   5   2  14      131.52      122.06      9.58 o 
   6   2  14       45.87       57.51      8.66 o 
   7   2  14        0.04       -9.22      9.22 o 
   8   2  14        3.13       -9.92     12.69 o 
   9   2  14       36.16       45.26     19.45 o 
  10   2  14       78.58       65.96     19.09 o 
  11   2  14       25.53       45.26     19.84 o 
  12   2  14        7.12       56.81     26.59 o 
  13   2  14        5.33        7.10     28.03 o 
  14   2  14       33.03       13.78     34.10 o 
  15   2  14        5.76      -17.14     37.53 o 
   1   3  14     7588.25     7773.35    158.31 o 
   2   3  14      298.78      299.96     12.75 o 
   3   3  14       73.93       84.20      7.92 o 
   4   3  14      147.30      194.39     12.45 o 
   5   3  14      100.55      107.42      9.10 o 
   6   3  14       66.87       63.78      9.12 o 
   7   3  14      432.06      477.12     20.45 o 
   8   3  14      258.18      261.01     21.34 o 
   9   3  14        4.58        2.95     14.57 o 
  10   3  14      150.64      100.72     19.83 o 
  11   3  14      269.39      221.14     27.57 o 
  12   3  14      255.61      272.93     40.34 o 
  13   3  14        8.05       47.66     33.01 o 
  14   3  14        5.79      -25.33     32.55 o 
   0   4  14     3161.80     3258.67     95.37 o 
   1   4  14     2287.66     2103.37     46.29 o 
   2   4  14      764.97      811.61     22.98 o 
   3   4  14       51.76       46.69      8.42 o 
   4   4  14      330.29      351.20     15.38 o 
   5   4  14       13.69       15.35      7.85 o 
   6   4  14        1.66       12.05     10.42 o 
   7   4  14       91.90      100.99     15.12 o 
   8   4  14        0.27       -6.99     13.08 o 
   9   4  14       23.83        9.53     16.93 o 
  10   4  14        6.22        0.32     14.33 o 
  11   4  14       28.94        5.51     19.26 o 
  12   4  14      159.93      153.48     26.32 o 
  13   4  14        1.48       -2.08     24.32 o 
  14   4  14       50.43      108.72     28.68 o 
   1   5  14       67.03       75.01     10.23 o 
   2   5  14      246.67      298.48     18.44 o 
   3   5  14        0.07       -8.86      8.86 o 
   4   5  14      514.21      539.52     21.36 o 
   5   5  14      437.24      483.50     18.84 o 
   6   5  14        0.20      -10.90     10.90 o 
   7   5  14        0.25       12.73     13.14 o 
   8   5  14       18.49       -6.42     14.65 o 
   9   5  14        0.63       17.26     19.44 o 
  10   5  14        0.28       -1.30     17.55 o 
  11   5  14       25.55       -9.48     24.13 o 
  12   5  14       61.94       68.98     28.35 o 
  13   5  14       42.52       53.41     30.33 o 
   0   6  14       54.14       37.29     14.86 o 
   1   6  14      106.82      127.92     14.49 o 
   2   6  14      149.04      150.36     21.07 o 
   3   6  14       13.28       20.94     11.20 o 
   4   6  14      233.26      251.68     18.51 o 
   5   6  14       27.42       17.99     12.17 o 
   6   6  14      203.20      199.01     22.65 o 
   7   6  14       14.52       18.78     14.90 o 
   8   6  14       68.20       55.58     17.62 o 
   9   6  14       23.97       33.85     17.50 o 
  10   6  14        1.70       19.87     19.85 o 
  11   6  14       14.20      -14.83     23.63 o 
  12   6  14       33.88       60.18     32.26 o 
  13   6  14        0.98       18.63     33.68 o 
   1   7  14     1019.01     1140.60     44.48 o 
   2   7  14       43.81       38.32     13.55 o 
   3   7  14      255.88      243.62     21.37 o 
   4   7  14       15.97       26.15     13.96 o 
   5   7  14       14.41       26.81     15.12 o 
   6   7  14      144.27      148.26     20.92 o 
   7   7  14       24.52       40.21     19.60 o 
   8   7  14       58.14       85.99     23.29 o 
   9   7  14       93.46      108.32     29.87 o 
  10   7  14       50.65       87.39     25.47 o 
  11   7  14       65.04       91.29     27.59 o 
  12   7  14       15.94       15.37     28.24 o 
   0   8  14      471.89      473.55     43.40 o 
   1   8  14       99.73       82.01     27.76 o 
   2   8  14      437.86      448.91     36.13 o 
   3   8  14      228.53      236.24     22.15 o 
   4   8  14        2.56      -12.46     15.68 o 
   5   8  14       16.78       17.94     17.88 o 
   6   8  14       16.16       34.28     20.41 o 
   7   8  14       23.87       23.53     23.57 o 
   8   8  14       28.78       19.33     28.03 o 
   9   8  14       59.39       72.17     30.71 o 
  10   8  14       12.11      -29.60     29.60 o 
  11   8  14       10.10       39.25     31.99 o 
   1   9  14      105.85       98.02     21.95 o 
   2   9  14        0.10       19.71     20.37 o 
   3   9  14       10.32      -19.00     19.00 o 
   4   9  14        5.62       -7.19     21.77 o 
   5   9  14        6.98       27.62     31.34 o 
   6   9  14       18.10        7.17     24.76 o 
   7   9  14       69.19      101.04     29.98 o 
   8   9  14        2.82       46.02     30.38 o 
   9   9  14        4.83      -22.85     39.52 o 
   0  10  14       44.15       51.32     43.14 o 
   1  10  14       24.22        6.58     25.65 o 
   2  10  14        3.93       -5.58     30.13 o 
   3  10  14       23.55        2.90     30.72 o 
   4  10  14        0.23      -15.75     50.01 o 
   5  10  14       15.98       40.35     42.76 o 
   6  10  14        5.83        9.15     53.75 o 
   7  10  14       27.78       58.30     43.32 o 
   8  10  14        0.74        7.98     40.65 o 
   1  11  14        9.60       -4.65     38.77 o 
   2  11  14       10.64      -22.18     38.19 o 
   3  11  14       14.32      -10.12     41.92 o 
   4  11  14       11.18       27.67     40.14 o 
   5  11  14       15.00       38.07     39.43 o 
   1   1  15      108.70       95.06      9.26 o 
   2   1  15      131.04      140.32      9.02 o 
   3   1  15      564.32      512.02     17.22 o 
   4   1  15     1570.74     1516.86     43.58 o 
   5   1  15      279.83      261.87     17.13 o 
   6   1  15       28.61       27.48      8.35 o 
   7   1  15       95.53       83.73     15.53 o 
   8   1  15       34.72       22.81     14.38 o 
   9   1  15      273.34      318.51     35.40 o 
  10   1  15       34.63       27.27     17.26 o 
  11   1  15       73.75       65.83     30.50 o 
  12   1  15      108.59      121.95     32.23 o 
  13   1  15       48.20       80.85     30.02 o 
  14   1  15       26.85       56.25     33.95 o 
  15   1  15        0.32       34.03     37.49 o 
   0   2  15     1828.74     1982.44     60.91 o 
   1   2  15      209.86      213.23     10.24 o 
   2   2  15       77.71       67.94      6.25 o 
   3   2  15     1026.73     1105.87     31.59 o 
   4   2  15      141.07      140.41      9.32 o 
   5   2  15      409.80      385.35     19.83 o 
   6   2  15        0.12       13.19     10.26 o 
   7   2  15       70.48       68.85     15.22 o 
   8   2  15      823.65      870.06     40.82 o 
   9   2  15        0.88       20.41     16.70 o 
  10   2  15       10.83       35.96     18.10 o 
  11   2  15      161.26      120.61     24.19 o 
  12   2  15      233.67      253.97     59.86 o 
  13   2  15       40.34       -4.75     30.52 o 
  14   2  15        0.39      -26.37     37.34 o 
   1   3  15      133.00      149.52     10.93 o 
   2   3  15       28.90       19.98      6.73 o 
   3   3  15      442.72      425.41     15.40 o 
   4   3  15      595.13      602.96     20.06 o 
   5   3  15       88.80       87.37      9.83 o 
   6   3  15       77.93      100.45     12.48 o 
   7   3  15       37.79       29.61     13.89 o 
   8   3  15       10.62      -10.53     13.85 o 
   9   3  15      262.42      281.91     27.71 o 
  10   3  15       57.40       48.50     22.85 o 
  11   3  15        8.57       44.59     20.14 o 
  12   3  15        5.08       16.17     33.27 o 
  13   3  15       64.74       54.10     36.12 o 
  14   3  15       22.91       68.36     39.89 o 
   0   4  15      963.96     1096.90     38.74 o 
   1   4  15      110.21       96.24      8.75 o 
   2   4  15       79.46       83.99      9.73 o 
   3   4  15      199.73      232.92     21.78 o 
   4   4  15       14.75       29.80      8.21 o 
   5   4  15       45.72       44.48      8.92 o 
   6   4  15      210.85      232.06     18.99 o 
   7   4  15       29.03       26.55     12.08 o 
   8   4  15        0.58       10.93     15.31 o 
   9   4  15       18.19        6.55     14.18 o 
  10   4  15      122.37       97.53     19.09 o 
  11   4  15       73.73       86.40     22.50 o 
  12   4  15       81.52       82.36     34.20 o 
  13   4  15      184.61      202.17     31.19 o 
  14   4  15        6.19       31.70     27.56 o 
   1   5  15     1549.10     1504.01     38.86 o 
   2   5  15       56.44       69.11     10.20 o 
   3   5  15      354.56      406.06     19.67 o 
   4   5  15       11.43       26.48     10.66 o 
   5   5  15       80.59       74.05     12.51 o 
   6   5  15      181.86      187.52     13.53 o 
   7   5  15       10.24        1.62     12.89 o 
   8   5  15       86.30       73.80     17.26 o 
   9   5  15      137.52      181.78     24.50 o 
  10   5  15        1.86       13.57     21.90 o 
  11   5  15       41.60       80.86     27.14 o 
  12   5  15        3.05        7.15     23.35 o 
  13   5  15        7.62       23.11     24.65 o 
   0   6  15      805.69      872.22     42.64 o 
   1   6  15      378.37      360.44     27.31 o 
   2   6  15      470.29      472.76     25.16 o 
   3   6  15       18.98       20.68     11.34 o 
   4   6  15      608.05      635.37     29.48 o 
   5   6  15        3.82        0.44     13.09 o 
   6   6  15       31.82       32.60     13.63 o 
   7   6  15       52.47       70.85     19.92 o 
   8   6  15        1.30      -13.27     16.82 o 
   9   6  15        5.13      -17.46     17.46 o 
  10   6  15        8.08        5.15     22.34 o 
  11   6  15       69.49      111.57     28.70 o 
  12   6  15        1.34       35.77     31.86 o 
  13   6  15       14.34       47.43     41.95 o 
   1   7  15      552.06      498.70     27.28 o 
   2   7  15      459.02      521.12     26.93 o 
   3   7  15      202.56      143.98     18.36 o 
   4   7  15       17.68      -13.48     13.48 o 
   5   7  15      113.14      109.78     19.24 o 
   6   7  15       34.86       27.85     14.58 o 
   7   7  15       45.19       38.30     20.75 o 
   8   7  15       96.57      117.54     26.83 o 
   9   7  15        4.13      -14.30     26.07 o 
  10   7  15       39.29       87.63     32.00 o 
  11   7  15        1.76       10.76     26.29 o 
  12   7  15       59.53       73.69     30.96 o 
   0   8  15     1349.90     1484.22     77.99 o 
   1   8  15      132.62      134.22     21.18 o 
   2   8  15       92.02       98.01     23.85 o 
   3   8  15      662.90      618.05     35.62 o 
   4   8  15      477.92      506.13     35.36 o 
   5   8  15       16.53        1.98     17.51 o 
   6   8  15       35.78        8.13     19.05 o 
   7   8  15       43.85       72.93     29.23 o 
   8   8  15       10.40      -30.71     30.71 o 
   9   8  15        0.51       13.88     28.18 o 
  10   8  15       46.79       98.78     34.74 o 
  11   8  15       16.70       78.62     40.30 o 
   1   9  15      354.05      430.61     36.77 o 
   2   9  15       34.31       34.47     21.43 o 
   3   9  15        0.28      -15.63     20.68 o 
   4   9  15        1.59        5.35     27.44 o 
   5   9  15        4.70      -11.77     22.87 o 
   6   9  15        0.06        2.99     24.75 o 
   7   9  15        0.15       49.54     31.16 o 
   8   9  15        0.53        2.24     34.53 o 
   9   9  15        5.71       18.21     32.05 o 
   0  10  15        6.80        5.50     36.49 o 
   1  10  15        0.10       12.73     28.62 o 
   2  10  15       10.12       20.93     31.86 o 
   3  10  15        2.24      -15.04     35.26 o 
   4  10  15        2.67      -32.60     38.83 o 
   5  10  15       10.51       -0.64     61.42 o 
   6  10  15        4.45       -1.25     38.81 o 
   7  10  15       15.97       77.25     44.93 o 
   1  11  15       10.58       42.12     43.41 o 
   2  11  15       41.58       53.72     44.18 o 
   3  11  15       35.07       72.63     70.81 o 
   4  11  15        5.28       66.55     50.20 o 
   5  11  15        3.89       15.50     41.14 o 
   0   0  16        4.67       -5.66      9.14 o 
   1   0  16       17.25       12.38      6.49 o 
   2   0  16      106.28       94.96     13.82 o 
   3   0  16     3969.06     3881.60    149.05 o 
   4   0  16      422.60      376.86     34.90 o 
   5   0  16       60.56       74.26     20.15 o 
   6   0  16      654.81      625.14     44.74 o 
   7   0  16       43.43       35.83     20.80 o 
   8   0  16        4.37       -2.79     20.42 o 
   9   0  16       48.07       29.91     25.54 o 
  10   0  16       12.80       33.65     28.54 o 
  11   0  16      187.76      190.46     38.81 o 
  12   0  16       41.36       -2.65     35.65 o 
  13   0  16        5.41      -16.30     37.89 o 
  14   0  16       41.70       -0.50     46.05 o 
   1   1  16     1711.74     1669.95     36.62 o 
   2   1  16     1146.45     1134.19     27.49 o 
   3   1  16      647.71      713.05     25.09 o 
   4   1  16      381.38      448.77     21.10 o 
   5   1  16       22.25       25.90     12.12 o 
   6   1  16       29.16       48.94     19.76 o 
   7   1  16      130.55      129.94     18.29 o 
   8   1  16      226.32      214.25     23.97 o 
   9   1  16      893.56      788.74     41.10 o 
  10   1  16       59.11       54.36     18.76 o 
  11   1  16       21.20        5.70     19.19 o 
  12   1  16        8.80      -20.82     33.27 o 
  13   1  16        0.19      -16.51     28.56 o 
  14   1  16        2.07       13.53     32.48 o 
   0   2  16     2162.05     2157.04     65.98 o 
   1   2  16      903.99      887.24     21.69 o 
   2   2  16      262.45      299.34     11.57 o 
   3   2  16      144.10      128.06     13.64 o 
   4   2  16      202.37      185.82     14.19 o 
   5   2  16        2.46        9.23      9.48 o 
   6   2  16      187.46      146.24     15.96 o 
   7   2  16     1006.26     1087.82     41.77 o 
   8   2  16      934.94     1039.35     46.16 o 
   9   2  16     2076.23     2267.46     83.41 o 
  10   2  16       67.67       45.43     19.02 o 
  11   2  16       33.92       10.29     23.53 o 
  12   2  16       44.31      109.67     37.31 o 
  13   2  16       60.65       78.72     57.76 o 
  14   2  16        0.59       12.23     64.40 o 
   1   3  16     2025.27     2238.40     50.21 o 
   2   3  16      201.58      183.59     10.60 o 
   3   3  16      213.79      196.52     12.92 o 
   4   3  16       25.27       27.87     10.08 o 
   5   3  16      146.04      142.66     13.32 o 
   6   3  16        1.54       18.02     10.88 o 
   7   3  16      105.76       97.13     16.81 o 
   8   3  16        4.07       10.07     14.89 o 
   9   3  16       90.74      101.09     19.53 o 
  10   3  16        0.01      -16.55     16.55 o 
  11   3  16       17.48       56.47     22.91 o 
  12   3  16       43.68       45.86     31.24 o 
  13   3  16       40.79      117.16     35.49 o 
  14   3  16       13.05      -17.02     34.90 o 
   0   4  16      164.14      198.05     23.39 o 
   1   4  16      199.57      203.17     11.25 o 
   2   4  16       70.75       48.28      8.93 o 
   3   4  16       62.96       75.32     12.18 o 
   4   4  16     1144.50     1191.50     35.29 o 
   5   4  16       47.54       47.71     10.55 o 
   6   4  16       48.13       37.00     11.28 o 
   7   4  16      585.98      561.45     38.89 o 
   8   4  16       44.86       54.77     14.48 o 
   9   4  16       17.19       35.52     15.16 o 
  10   4  16       43.75       50.10     17.29 o 
  11   4  16      119.06      124.65     30.35 o 
  12   4  16       44.14       49.56     23.02 o 
  13   4  16        8.46       31.38     33.43 o 
  14   4  16        3.81       35.73     72.45 o 
   1   5  16       59.65       67.49     11.32 o 
   2   5  16        0.38        2.04      9.09 o 
   3   5  16     1037.12      979.93     32.38 o 
   4   5  16      250.82      240.39     23.44 o 
   5   5  16       50.39       26.60     12.93 o 
   6   5  16      119.29      123.36     15.42 o 
   7   5  16      116.33      148.72     19.20 o 
   8   5  16        1.69      -14.56     14.77 o 
   9   5  16      110.45       78.85     20.22 o 
  10   5  16       45.39       54.77     26.66 o 
  11   5  16       70.07       85.83     22.36 o 
  12   5  16        5.94      -10.38     22.71 o 
  13   5  16        2.11       -0.61     35.57 o 
   0   6  16      150.95      143.56     27.00 o 
   1   6  16     2623.88     2591.62     73.52 o 
   2   6  16      320.88      311.84     22.57 o 
   3   6  16     2204.32     2117.37     59.56 o 
   4   6  16     1184.54     1260.95     42.14 o 
   5   6  16        7.28        0.20     13.22 o 
   6   6  16        5.12        3.91     13.40 o 
   7   6  16       16.19       27.73     19.42 o 
   8   6  16       78.28       27.24     23.13 o 
   9   6  16       25.90       47.92     22.46 o 
  10   6  16        4.80      -22.58     22.58 o 
  11   6  16        5.56       37.03     30.68 o 
  12   6  16        1.84       28.25     32.90 o 
   1   7  16        2.07      -13.44     13.44 o 
   2   7  16      163.35      175.06     22.26 o 
   3   7  16      280.16      235.70     20.19 o 
   4   7  16        0.10       -2.32     15.15 o 
   5   7  16       54.01        4.09     16.42 o 
   6   7  16       44.26       60.01     16.47 o 
   7   7  16        4.12      -12.04     15.72 o 
   8   7  16      107.13      135.78     30.84 o 
   9   7  16       88.72      109.78     33.11 o 
  10   7  16       27.61       31.55     30.56 o 
  11   7  16       61.98       -4.71     52.56 o 
   0   8  16      877.29      944.97     59.03 o 
   1   8  16        2.39       16.21     17.83 o 
   2   8  16      234.02      195.70     24.60 o 
   3   8  16       69.73       75.52     29.30 o 
   4   8  16        1.12       -2.87     19.16 o 
   5   8  16       12.14       27.04     18.82 o 
   6   8  16       21.84       13.98     22.50 o 
   7   8  16      104.83       83.26     33.68 o 
   8   8  16       50.84       64.40     30.84 o 
   9   8  16       30.30       97.96     32.37 o 
  10   8  16        0.04       -7.81     30.19 o 
   1   9  16      142.84      131.98     23.44 o 
   2   9  16       23.29       28.64     24.80 o 
   3   9  16       28.26       -9.94     22.35 o 
   4   9  16       57.69       45.29     29.44 o 
   5   9  16      114.95      165.22     31.39 o 
   6   9  16       19.05      -16.29     28.54 o 
   7   9  16        7.44       46.68     31.06 o 
   8   9  16        6.83      -22.44     30.81 o 
   9   9  16       23.87        1.25     33.63 o 
   0  10  16        1.80       39.23     39.33 o 
   1  10  16        0.94        9.59     28.31 o 
   2  10  16        0.58       11.25     36.86 o 
   3  10  16        0.08      -34.29     34.29 o 
   4  10  16        4.77        5.23     46.97 o 
   5  10  16       11.15       -8.03     42.61 o 
   6  10  16       23.75      -11.38     42.24 o 
   7  10  16        1.36        6.67     44.17 o 
   1  11  16       15.98       38.50     43.06 o 
   2  11  16       58.10       23.48     46.27 o 
   3  11  16       23.77       10.62     51.62 o 
   4  11  16       28.83       36.36     50.62 o 
   1   1  17      610.48      641.51     17.84 o 
   2   1  17     2400.75     2412.68     52.82 o 
   3   1  17        0.90        2.81      8.86 o 
   4   1  17      610.00      604.58     25.57 o 
   5   1  17      642.22      605.85     36.08 o 
   6   1  17      180.35      175.67     24.04 o 
   7   1  17      118.03       96.46     17.83 o 
   8   1  17      147.74      163.08     25.67 o 
   9   1  17       29.58       37.35     18.83 o 
  10   1  17       34.67       68.15     20.71 o 
  11   1  17       25.72       10.33     21.84 o 
  12   1  17        5.59       -1.73     25.60 o 
  13   1  17        6.18      -12.87     30.59 o 
  14   1  17       14.95        8.71     37.13 o 
   0   2  17      236.68      243.63     16.03 o 
   1   2  17       49.33       38.46      6.78 o 
   2   2  17      515.30      593.24     16.93 o 
   3   2  17       35.60       31.28     10.13 o 
   4   2  17       77.21       70.04     11.59 o 
   5   2  17      188.87      246.89     34.04 o 
   6   2  17       16.54       26.34     12.75 o 
   7   2  17     1055.92     1060.76     41.95 o 
   8   2  17     1151.69     1179.61     55.81 o 
   9   2  17      659.23      758.96     47.00 o 
  10   2  17      321.54      254.46     46.08 o 
  11   2  17        2.92       27.84     25.50 o 
  12   2  17        3.16        9.23     29.62 o 
  13   2  17       57.53       60.51     35.07 o 
  14   2  17        0.38       21.75     37.36 o 
   1   3  17        8.63       11.18      7.17 o 
   2   3  17      118.67      105.31     11.89 o 
   3   3  17      100.17       77.21     10.92 o 
   4   3  17      656.97      666.89     26.30 o 
   5   3  17      100.50      104.47     18.50 o 
   6   3  17       12.56        4.67     11.61 o 
   7   3  17       30.60       33.27     17.75 o 
   8   3  17      210.19      149.37     29.79 o 
   9   3  17       55.78       37.30     17.65 o 
  10   3  17       24.45       32.05     19.51 o 
  11   3  17       35.34       46.38     29.34 o 
  12   3  17       47.52       -8.36     37.49 o 
  13   3  17      137.70      204.02     56.04 o 
  14   3  17       47.91       24.98     38.55 o 
   0   4  17     1969.52     1896.54     61.09 o 
   1   4  17       93.86      101.75     11.93 o 
   2   4  17       47.32       44.17      9.52 o 
   3   4  17      373.60      378.69     19.46 o 
   4   4  17      502.02      470.08     24.34 o 
   5   4  17      326.54      312.76     18.42 o 
   6   4  17       26.52       51.49     12.37 o 
   7   4  17      211.50      156.25     17.41 o 
   8   4  17        2.58      -13.94     13.94 o 
   9   4  17       67.82       83.58     23.57 o 
  10   4  17       65.70       58.66     18.88 o 
  11   4  17       18.86       15.95     26.17 o 
  12   4  17        0.18       -8.81     21.97 o 
  13   4  17        0.72        8.72     25.64 o 
   1   5  17      471.82      489.45     19.97 o 
   2   5  17      272.37      254.29     21.54 o 
   3   5  17        2.82       -4.77     10.27 o 
   4   5  17       77.52       53.27     13.87 o 
   5   5  17       23.71       13.00     14.74 o 
   6   5  17        7.35       16.65     12.33 o 
   7   5  17       40.81       38.52     13.32 o 
   8   5  17       14.45       13.26     13.55 o 
   9   5  17       17.12       21.95     19.98 o 
  10   5  17        4.83       60.80     19.97 o 
  11   5  17       39.25       34.98     41.27 o 
  12   5  17        7.63       79.48     25.80 o 
  13   5  17       12.37       16.02     26.06 o 
   0   6  17       27.35      -15.06     15.06 o 
   1   6  17      379.25      341.68     24.29 o 
   2   6  17     1752.52     1716.09     53.94 o 
   3   6  17     3113.32     3176.60     88.69 o 
   4   6  17      959.89      943.76     37.30 o 
   5   6  17       73.53       73.85     15.62 o 
   6   6  17        9.30       18.07     18.89 o 
   7   6  17       94.35      100.64     18.18 o 
   8   6  17      138.91      136.00     26.27 o 
   9   6  17       43.91       13.70     23.30 o 
  10   6  17        2.89       -5.26     23.94 o 
  11   6  17       12.39       -8.00     29.39 o 
  12   6  17        3.26        6.45     54.14 o 
   1   7  17      114.57       75.46     15.69 o 
   2   7  17        0.23      -10.15     14.15 o 
   3   7  17      420.71      446.64     45.13 o 
   4   7  17      326.33      284.59     25.71 o 
   5   7  17        0.00       -7.66     14.13 o 
   6   7  17        7.22      -13.32     16.12 o 
   7   7  17        3.16       24.86     18.02 o 
   8   7  17       64.08       81.82     30.50 o 
   9   7  17       21.49       37.60     29.04 o 
  10   7  17        2.04       29.55     37.63 o 
  11   7  17       12.56        1.68     32.24 o 
   0   8  17      271.41      286.05     37.09 o 
   1   8  17       47.41       25.27     19.33 o 
   2   8  17        0.46       -0.30     18.30 o 
   3   8  17       59.50       12.24     17.84 o 
   4   8  17       43.27       30.25     20.51 o 
   5   8  17       16.69       27.84     19.50 o 
   6   8  17        5.35       36.96     24.20 o 
   7   8  17      106.09      208.88     37.92 o 
   8   8  17        8.04       39.57     30.15 o 
   9   8  17        1.57      -13.65     29.83 o 
  10   8  17       52.27       86.11     35.50 o 
   1   9  17      304.03      324.16     47.48 o 
   2   9  17       75.94       67.53     26.10 o 
   3   9  17       22.53       10.77     28.10 o 
   4   9  17       17.29       11.15     29.63 o 
   5   9  17       15.77        2.52     37.03 o 
   6   9  17        0.16       19.95     30.13 o 
   7   9  17       41.18       47.32     31.87 o 
   8   9  17        6.11       -7.36     38.28 o 
   9   9  17        1.85       44.42     40.21 o 
   0  10  17       38.57       42.24     46.63 o 
   1  10  17        1.62       22.06     39.05 o 
   2  10  17        1.37       52.12     56.91 o 
   3  10  17       13.73       14.51     47.89 o 
   4  10  17       16.51      -16.20     45.37 o 
   5  10  17        9.93      -14.04     61.75 o 
   6  10  17        1.51       -8.79     45.88 o 
   7  10  17        2.12       60.66     47.37 o 
   1  11  17       27.89       39.83     46.95 o 
   2  11  17        1.73       39.67     45.32 o 
   3  11  17        0.54       20.53     50.70 o 
   4  11  17        3.43      117.19     74.51 o 
   0   0  18     3312.60     3177.44    122.58 o 
   1   0  18      114.58      130.63     13.27 o 
   2   0  18     2347.07     2385.61     77.11 o 
   3   0  18        4.84       17.53     14.49 o 
   4   0  18     4740.27     4998.89    191.21 o 
   5   0  18        0.05      -13.59     16.92 o 
   6   0  18        5.36       -3.71     19.12 o 
   7   0  18       34.96       20.52     22.04 o 
   8   0  18        0.30       22.28     24.69 o 
   9   0  18       61.44       90.27     29.43 o 
  10   0  18      227.30      245.34     39.37 o 
  11   0  18       42.32       36.93     28.86 o 
  12   0  18       41.06        9.62     39.12 o 
  13   0  18        1.33      -33.81     41.47 o 
  14   0  18       33.56      -11.36     49.83 o 
   1   1  18        4.79       10.67      5.54 o 
   2   1  18     2805.98     2994.25     64.39 o 
   3   1  18     4105.58     3984.33    102.00 o 
   4   1  18        8.67       15.73     10.55 o 
   5   1  18     1072.50     1047.62     39.89 o 
   6   1  18       80.70       46.99     27.15 o 
   7   1  18      261.55      279.94     24.84 o 
   8   1  18       67.01       40.94     17.73 o 
   9   1  18      251.90      279.21     42.66 o 
  10   1  18       18.17        8.11     19.44 o 
  11   1  18       15.96        2.36     21.09 o 
  12   1  18        3.92       47.46     29.34 o 
  13   1  18       23.19       70.63     68.38 o 
  14   1  18       18.26        3.46     37.23 o 
   0   2  18      180.24      202.50     15.12 o 
   1   2  18       51.48       34.57      6.94 o 
   2   2  18      524.03      530.24     19.44 o 
   3   2  18      708.40      689.57     24.64 o 
   4   2  18       10.02       17.18     12.01 o 
   5   2  18       26.36       28.19     12.88 o 
   6   2  18       85.20       88.48     22.06 o 
   7   2  18      403.95      439.24     28.72 o 
   8   2  18     1649.68     1779.32     86.63 o 
   9   2  18       43.33       76.66     24.89 o 
  10   2  18        2.17        6.28     20.99 o 
  11   2  18       10.08       33.29     28.53 o 
  12   2  18        9.22       36.68     45.24 o 
  13   2  18        0.12        8.31     34.46 o 
  14   2  18        9.03       13.41     39.91 o 
   1   3  18        9.26        2.45      7.32 o 
   2   3  18        4.84        1.50      7.69 o 
   3   3  18        0.46        7.92     10.68 o 
   4   3  18        5.60        4.28     10.69 o 
   5   3  18        0.02       11.82     11.36 o 
   6   3  18       19.41       10.44     13.79 o 
   7   3  18      251.67      208.31     28.25 o 
   8   3  18      597.64      576.88     34.75 o 
   9   3  18      276.19      277.25     27.16 o 
  10   3  18       80.19       37.54     20.99 o 
  11   3  18       41.94       -6.80     31.32 o 
  12   3  18        6.61      -30.68     30.68 o 
  13   3  18        3.21       36.90     35.23 o 
   0   4  18      318.91      293.25     25.15 o 
   1   4  18       87.32       78.96      9.81 o 
   2   4  18      716.70      629.26     29.13 o 
   3   4  18        3.32       -9.92      9.92 o 
   4   4  18       46.50       31.57     12.75 o 
   5   4  18        1.09      -11.12     11.66 o 
   6   4  18      153.97      161.25     19.64 o 
   7   4  18        3.82       41.81     17.50 o 
   8   4  18      117.78       95.39     17.07 o 
   9   4  18        0.19      -15.98     15.98 o 
  10   4  18       97.58      110.96     21.58 o 
  11   4  18        1.80       46.83     22.97 o 
  12   4  18        5.73        6.30     23.83 o 
  13   4  18        0.58      -10.15     26.05 o 
   1   5  18      139.72      101.78     12.00 o 
   2   5  18      443.44      466.48     21.87 o 
   3   5  18      135.06      138.27     16.43 o 
   4   5  18      415.95      436.58     24.96 o 
   5   5  18        1.30       -3.12     13.80 o 
   6   5  18      154.79      196.49     20.01 o 
   7   5  18      549.49      602.76     31.87 o 
   8   5  18       10.49        8.69     14.75 o 
   9   5  18        9.05        2.21     16.33 o 
  10   5  18       51.89       41.50     21.28 o 
  11   5  18       46.05       68.61     23.27 o 
  12   5  18        1.09       14.82     31.69 o 
  13   5  18       21.99      -41.83     41.83 o 
   0   6  18       69.25       25.89     23.28 o 
   1   6  18        5.26       11.37     12.86 o 
   2   6  18     1039.13     1089.52     40.10 o 
   3   6  18        0.34       27.70     14.11 o 
   4   6  18      500.74      506.23     28.57 o 
   5   6  18      276.73      193.90     22.49 o 
   6   6  18       34.23       44.09     17.63 o 
   7   6  18      208.46      209.03     23.21 o 
   8   6  18        5.98       -5.28     17.12 o 
   9   6  18        0.37       -2.22     24.28 o 
  10   6  18        0.14      -35.94     35.94 o 
  11   6  18        0.22       32.35     31.32 o 
  12   6  18        0.07        4.18     32.22 o 
   1   7  18      314.61      276.23     30.45 o 
   2   7  18        9.92        7.75     16.49 o 
   3   7  18       58.74       85.20     19.19 o 
   4   7  18        0.29       -4.05     16.81 o 
   5   7  18       15.30       -2.52     15.90 o 
   6   7  18        0.07        8.64     16.96 o 
   7   7  18        6.69       10.76     19.14 o 
   8   7  18        0.03      -19.61     19.61 o 
   9   7  18        4.32       39.04     29.59 o 
  10   7  18        1.35      -20.01     36.05 o 
  11   7  18        1.83        7.05     41.16 o 
   0   8  18      175.93      170.27     33.32 o 
   1   8  18        3.63      -14.08     18.53 o 
   2   8  18        2.96        7.01     21.96 o 
   3   8  18       32.11       34.86     20.31 o 
   4   8  18       45.08       43.48     20.80 o 
   5   8  18       29.31        5.61     20.62 o 
   6   8  18        0.36       10.49     28.35 o 
   7   8  18       70.56       73.35     31.22 o 
   8   8  18       64.35       67.88     33.58 o 
   9   8  18        7.97       14.33     32.61 o 
  10   8  18        3.91       24.02     33.28 o 
   1   9  18      164.42      203.03     31.46 o 
   2   9  18       24.16       54.94     26.37 o 
   3   9  18      149.22      181.38     52.91 o 
   4   9  18       38.99       55.48     54.23 o 
   5   9  18      159.21      214.54     39.56 o 
   6   9  18       36.92       73.23     35.20 o 
   7   9  18       24.91       58.48     33.34 o 
   8   9  18        5.39       34.08     34.31 o 
   0  10  18        1.68      -21.71     69.81 o 
   1  10  18        3.01       25.62     62.09 o 
   2  10  18        7.95      -19.95     38.62 o 
   3  10  18        5.75       67.55     55.33 o 
   4  10  18       58.16       67.76     50.03 o 
   5  10  18       22.37       39.54     47.88 o 
   6  10  18        5.16       81.39     72.12 o 
   1  11  18       14.36      -68.40     97.94 o 
   2  11  18        1.56        6.83     53.80 o 
   3  11  18        1.35       33.15     75.61 o 
   1   1  19       11.31        3.12      5.68 o 
   2   1  19      482.57      495.48     23.42 o 
   3   1  19      793.85      842.30     41.12 o 
   4   1  19      485.30      468.65     31.18 o 
   5   1  19     1941.76     1915.07     67.78 o 
   6   1  19      364.49      361.34     40.64 o 
   7   1  19        2.14       -4.22     15.73 o 
   8   1  19      213.16      206.22     24.57 o 
   9   1  19      255.90      259.02     33.14 o 
  10   1  19       78.31       77.93     23.69 o 
  11   1  19        3.04      -16.12     27.72 o 
  12   1  19       56.65       66.91     32.86 o 
  13   1  19        0.27      -23.83     39.82 o 
  14   1  19        5.88       44.85     38.62 o 
   0   2  19      168.98      176.37     14.95 o 
   1   2  19        1.19       -6.99      6.99 o 
   2   2  19       87.85       80.03     10.06 o 
   3   2  19        8.29        6.52      9.38 o 
   4   2  19       14.32        9.41     12.31 o 
   5   2  19       17.13       -1.57     12.52 o 
   6   2  19        1.64       -8.77     13.46 o 
   7   2  19        6.72       15.14     14.70 o 
   8   2  19      228.37      190.04     35.63 o 
   9   2  19       28.59       10.14     20.45 o 
  10   2  19        0.24        1.73     22.14 o 
  11   2  19        8.07       41.14     28.96 o 
  12   2  19        2.82       26.39     31.72 o 
  13   2  19        5.31      -26.15     33.48 o 
  14   2  19        2.80       12.54     78.39 o 
   1   3  19       11.65       18.26      8.30 o 
   2   3  19      504.19      491.82     20.62 o 
   3   3  19      101.30       64.95     13.35 o 
   4   3  19        0.32        3.98     10.85 o 
   5   3  19       52.10       29.68     12.56 o 
   6   3  19       20.79       -1.57     12.53 o 
   7   3  19       30.50       45.55     16.98 o 
   8   3  19        0.16       -8.54     16.22 o 
   9   3  19       14.20        8.19     18.18 o 
  10   3  19        7.50       -6.76     19.54 o 
  11   3  19       21.15        7.72     28.37 o 
  12   3  19       45.11      111.34     45.66 o 
  13   3  19       27.30       46.61     36.99 o 
   0   4  19     1500.54     1434.45     54.08 o 
   1   4  19       71.55       78.78     10.63 o 
   2   4  19      253.88      263.11     21.53 o 
   3   4  19       50.08       20.30     20.55 o 
   4   4  19       92.88      115.82     22.84 o 
   5   4  19       60.93       51.66     15.71 o 
   6   4  19       20.48       27.11     14.02 o 
   7   4  19      460.28      459.89     27.59 o 
   8   4  19       25.00       42.67     15.95 o 
   9   4  19      328.23      303.26     25.65 o 
  10   4  19        1.47       26.32     20.47 o 
  11   4  19       10.57        5.46     21.78 o 
  12   4  19        0.15        6.58     23.78 o 
  13   4  19        2.80        9.34     25.86 o 
   1   5  19       95.91       69.14     11.14 o 
   2   5  19       94.95       82.29     14.65 o 
   3   5  19       91.29      110.12     16.40 o 
   4   5  19      482.68      530.12     31.91 o 
   5   5  19      489.91      506.44     33.06 o 
   6   5  19      624.26      644.48     33.83 o 
   7   5  19      196.59      191.30     20.65 o 
   8   5  19      161.76      139.82     19.64 o 
   9   5  19        2.91       -0.15     18.46 o 
  10   5  19        8.20       -0.34     28.79 o 
  11   5  19        0.05       20.67     25.91 o 
  12   5  19        3.05       19.30     25.61 o 
   0   6  19       61.03       73.67     18.92 o 
   1   6  19       20.52       -4.92     13.52 o 
   2   6  19      670.15      750.52     34.10 o 
   3   6  19        3.90        7.43     13.79 o 
   4   6  19       32.03       -4.99     14.55 o 
   5   6  19      155.20      142.33     35.37 o 
   6   6  19        9.03        3.89     17.18 o 
   7   6  19       44.00       45.28     19.23 o 
   8   6  19       93.54      104.56     27.19 o 
   9   6  19        2.16       -5.37     23.25 o 
  10   6  19        2.16      -13.61     29.46 o 
  11   6  19        0.19       -1.63     32.09 o 
  12   6  19        0.82      -16.84     38.86 o 
   1   7  19       44.69       17.49     17.02 o 
   2   7  19        4.75        1.90     17.05 o 
   3   7  19       27.16        3.16     16.75 o 
   4   7  19      339.74      343.66     43.25 o 
   5   7  19       22.88       13.20     16.91 o 
   6   7  19        0.33       -3.35     17.25 o 
   7   7  19       17.25       28.84     20.81 o 
   8   7  19        2.81       27.20     23.53 o 
   9   7  19        0.06       28.76     26.30 o 
  10   7  19        6.73       -3.13     31.31 o 
  11   7  19        0.54        1.42     42.61 o 
   0   8  19      112.31      170.93     37.71 o 
   1   8  19        1.29      -20.59     20.59 o 
   2   8  19        3.86       23.58     22.44 o 
   3   8  19       57.98       54.29     22.34 o 
   4   8  19       40.95       10.65     23.01 o 
   5   8  19       28.22       43.10     24.42 o 
   6   8  19       29.66       55.72     29.96 o 
   7   8  19       38.90       36.19     35.68 o 
   8   8  19       35.34       31.32     33.61 o 
   9   8  19        8.26      -13.17     25.32 o 
   1   9  19        5.73       -4.78     25.02 o 
   2   9  19       43.29       49.87     28.58 o 
   3   9  19      169.52      167.60     54.97 o 
   4   9  19       13.52       65.52     43.46 o 
   5   9  19       15.17       79.21     33.95 o 
   6   9  19       65.60       56.01     33.90 o 
   7   9  19       31.53       32.32     34.04 o 
   8   9  19       26.26       44.45     35.34 o 
   0  10  19       18.04       70.91     71.13 o 
   1  10  19       19.59       31.87     72.23 o 
   2  10  19       58.92       72.83     73.04 o 
   3  10  19       36.12       59.40     53.74 o 
   4  10  19        5.46       42.28     53.10 o 
   5  10  19        0.02       73.37     48.41 o 
   6  10  19       43.36       38.56    105.23 o 
   1  11  19        0.28      -31.57     53.98 o 
   0   0  20      462.89      548.43     37.70 o 
   1   0  20     1231.03     1176.13     42.82 o 
   2   0  20      208.09      193.44     27.05 o 
   3   0  20      291.90      277.01     25.47 o 
   4   0  20      180.76      239.73     27.91 o 
   5   0  20     2345.20     2211.80    111.24 o 
   6   0  20        0.04       -6.59     20.36 o 
   7   0  20      832.67      672.49     52.65 o 
   8   0  20       94.95       33.74     27.83 o 
   9   0  20       31.50       58.38     39.86 o 
  10   0  20        5.27        7.66     32.42 o 
  11   0  20       60.17       41.06     40.01 o 
  12   0  20       31.23       14.98     41.80 o 
  13   0  20       19.33        3.89     53.09 o 
   1   1  20      173.73      185.82     15.51 o 
   2   1  20      270.73      289.27     15.18 o 
   3   1  20     1117.72     1129.08     39.03 o 
   4   1  20     1293.32     1257.28     48.98 o 
   5   1  20     1758.16     1591.88     59.27 o 
   6   1  20      442.92      451.44     51.86 o 
   7   1  20      239.49      238.89     32.21 o 
   8   1  20      303.38      306.99     30.32 o 
   9   1  20        7.37        7.03     20.32 o 
  10   1  20      470.34      457.39     41.63 o 
  11   1  20       44.00       35.68     30.44 o 
  12   1  20       66.17       55.83     34.17 o 
  13   1  20       43.50       45.73     40.73 o 
   0   2  20      133.37      147.41     15.41 o 
   1   2  20        4.62        4.53      7.28 o 
   2   2  20      142.69      118.22     12.24 o 
   3   2  20       87.25       91.45     12.62 o 
   4   2  20       19.79        7.21     13.47 o 
   5   2  20       13.55       18.94     13.99 o 
   6   2  20        1.00       18.46     14.96 o 
   7   2  20        0.00        1.30     15.78 o 
   8   2  20      152.29      173.74     33.54 o 
   9   2  20      210.45      166.32     27.07 o 
  10   2  20       23.30       65.46     24.99 o 
  11   2  20        0.00       38.82     31.04 o 
  12   2  20       32.35       34.20     35.18 o 
  13   2  20        0.18       15.27     37.94 o 
   1   3  20     2358.06     2322.39     55.38 o 
   2   3  20      285.94      335.75     18.19 o 
   3   3  20       31.59       27.02     13.88 o 
   4   3  20       32.51       26.33     12.32 o 
   5   3  20       52.28       35.89     21.32 o 
   6   3  20       11.22        1.37     13.18 o 
   7   3  20        5.63       19.12     14.28 o 
   8   3  20      119.94      112.39     21.61 o 
   9   3  20       48.35       41.50     19.97 o 
  10   3  20        6.66       39.13     21.64 o 
  11   3  20       19.12       -1.90     30.29 o 
  12   3  20       14.05       27.02     33.81 o 
  13   3  20        1.75       -9.92     36.38 o 
   0   4  20     1003.63     1016.79     50.95 o 
   1   4  20      162.15      145.61     17.99 o 
   2   4  20        1.60       18.27     12.12 o 
   3   4  20      207.69      157.56     19.37 o 
   4   4  20       24.10       30.77     15.22 o 
   5   4  20      194.93      249.80     39.43 o 
   6   4  20       48.59       38.36     14.99 o 
   7   4  20      523.48      555.26     59.91 o 
   8   4  20       22.75       20.43     16.32 o 
   9   4  20       44.83       45.32     18.79 o 
  10   4  20       27.92       19.81     27.12 o 
  11   4  20       41.02       24.70     22.75 o 
  12   4  20        0.93       25.93     25.56 o 
  13   4  20        0.65      -33.61     38.66 o 
   1   5  20       28.16       26.04     11.44 o 
   2   5  20     2642.57     2588.79     73.04 o 
   3   5  20      241.43      253.38     24.26 o 
   4   5  20       29.06       27.44     15.77 o 
   5   5  20      346.03      387.49     27.54 o 
   6   5  20      634.78      648.51     38.27 o 
   7   5  20      688.60      700.64     60.64 o 
   8   5  20      282.81      260.38     36.84 o 
   9   5  20        0.49       11.77     20.23 o 
  10   5  20       16.98       26.64     22.10 o 
  11   5  20       32.05      -10.32     32.34 o 
  12   5  20        0.20        2.32     24.97 o 
   0   6  20      207.71      203.70     27.15 o 
   1   6  20      140.31      127.49     19.64 o 
   2   6  20      259.25      208.92     20.62 o 
   3   6  20       73.25      124.43     22.06 o 
   4   6  20       25.79       19.50     16.41 o 
   5   6  20       64.29       17.73     17.11 o 
   6   6  20      159.13      106.04     20.86 o 
   7   6  20       67.09       45.06     19.87 o 
   8   6  20        1.05       13.73     20.29 o 
   9   6  20        1.11      -22.90     22.90 o 
  10   6  20        2.62      -22.10     26.14 o 
  11   6  20        1.17      -17.84     24.03 o 
   1   7  20        6.42        7.72     16.98 o 
   2   7  20      130.80      119.34     23.08 o 
   3   7  20       53.51       62.61     21.98 o 
   4   7  20        5.49      -10.57     18.86 o 
   5   7  20       19.52       10.17     18.68 o 
   6   7  20        0.25        3.07     18.09 o 
   7   7  20       22.44       43.09     23.64 o 
   8   7  20        4.82       10.49     23.53 o 
   9   7  20       30.45       95.96     25.38 o 
  10   7  20        1.02       18.26     40.46 o 
   0   8  20       90.62      119.49     45.13 o 
   1   8  20        0.52       21.40     22.68 o 
   2   8  20       35.75       24.58     35.62 o 
   3   8  20       86.06      101.07     26.57 o 
   4   8  20        7.35       46.15     24.70 o 
   5   8  20       63.69       46.98     25.56 o 
   6   8  20        9.23       27.02     31.21 o 
   7   8  20       28.36      -14.83     32.42 o 
   8   8  20        0.05       47.89     35.31 o 
   9   8  20       16.94       26.88     26.63 o 
   1   9  20        6.92       25.90     32.34 o 
   2   9  20       63.36       46.47     33.16 o 
   3   9  20      121.52      162.21     75.50 o 
   4   9  20        2.22       25.55     47.15 o 
   5   9  20       12.78       27.11     33.65 o 
   6   9  20        4.38       51.11     35.01 o 
   7   9  20        9.91        8.48     34.34 o 
   0  10  20        0.55       25.30     67.91 o 
   1  10  20       17.78       25.92     51.13 o 
   2  10  20       29.95       43.71     51.57 o 
   3  10  20       37.47      -34.90     47.05 o 
   4  10  20       97.55       52.39     53.80 o 
   5  10  20        2.36       94.35     54.47 o 
   1   1  21      772.37      775.19     25.89 o 
   2   1  21       10.61       25.34      9.63 o 
   3   1  21       26.57       33.44     11.66 o 
   4   1  21     1597.28     1578.49     58.70 o 
   5   1  21      177.91      147.34     19.90 o 
   6   1  21     1126.54     1071.73     52.41 o 
   7   1  21      252.68      254.60     27.67 o 
   8   1  21        3.90      -10.77     19.26 o 
   9   1  21      228.43      251.21     31.70 o 
  10   1  21       48.49       31.69     23.38 o 
  11   1  21       42.12        7.04     59.36 o 
  12   1  21       12.60       24.27     35.71 o 
  13   1  21       38.73       92.70     46.99 o 
   0   2  21        4.32        5.69     13.00 o 
   1   2  21       79.15      104.68     11.94 o 
   2   2  21      244.49      260.71     16.76 o 
   3   2  21      217.81      189.23     15.99 o 
   4   2  21       59.67       47.46     15.86 o 
   5   2  21       16.18       45.74     15.60 o 
   6   2  21       36.30       43.07     17.53 o 
   7   2  21      444.92      444.81     31.13 o 
   8   2  21        7.38       37.39     21.43 o 
   9   2  21       33.37       21.45     26.68 o 
  10   2  21        1.36       16.33     23.52 o 
  11   2  21       50.40       54.11     33.40 o 
  12   2  21        0.00       63.35     36.09 o 
  13   2  21        3.74       59.09     40.60 o 
   1   3  21       24.80       31.60     10.28 o 
   2   3  21       11.09       10.67     12.63 o 
   3   3  21       97.62       98.08     17.04 o 
   4   3  21      125.05       92.06     18.06 o 
   5   3  21       99.47      131.94     16.70 o 
   6   3  21      111.05      140.75     25.41 o 
   7   3  21       43.26       49.37     16.24 o 
   8   3  21       13.26       21.40     19.05 o 
   9   3  21       17.40       18.60     20.39 o 
  10   3  21        9.00       -8.64     23.96 o 
  11   3  21       24.45       60.97     51.98 o 
  12   3  21        1.97       37.02     35.40 o 
  13   3  21       16.69       -1.61     39.07 o 
   0   4  21       66.08       57.97     26.07 o 
   1   4  21      184.92      197.83     19.12 o 
   2   4  21      182.41      188.27     19.25 o 
   3   4  21        7.85       43.31     15.91 o 
   4   4  21      147.68      142.36     22.16 o 
   5   4  21       14.82       37.07     19.74 o 
   6   4  21      217.37      166.79     27.28 o 
   7   4  21        7.50        1.78     15.61 o 
   8   4  21        6.33       -7.84     16.27 o 
   9   4  21        6.21       -1.04     18.00 o 
  10   4  21      104.95       96.34     33.68 o 
  11   4  21        0.04       -5.96     23.13 o 
  12   4  21        2.84       35.10     26.10 o 
   1   5  21       57.47       56.44     17.78 o 
   2   5  21      100.95      112.60     16.32 o 
   3   5  21       87.31       87.07     18.27 o 
   4   5  21       13.09       24.32     17.65 o 
   5   5  21        0.07       28.46     18.26 o 
   6   5  21      636.57      689.88     49.21 o 
   7   5  21       91.36       78.78     21.20 o 
   8   5  21        1.46       28.13     20.70 o 
   9   5  21        4.54      -20.78     20.78 o 
  10   5  21       66.81       58.53     23.81 o 
  11   5  21       22.38       37.93     25.57 o 
  12   5  21        4.52        9.27     25.57 o 
   0   6  21       93.01       76.98     25.81 o 
   1   6  21       33.52       38.98     16.96 o 
   2   6  21        0.46       10.18     15.68 o 
   3   6  21      299.07      308.22     26.19 o 
   4   6  21        0.60       27.28     16.55 o 
   5   6  21      129.20       71.26     20.59 o 
   6   6  21        0.30       10.62     19.01 o 
   7   6  21       24.33       -1.87     18.81 o 
   8   6  21       51.28       78.08     27.87 o 
   9   6  21       19.41       28.76     25.79 o 
  10   6  21        0.25       21.79     28.44 o 
  11   6  21        3.49      -27.09     27.09 o 
   1   7  21        6.71       -2.93     20.44 o 
   2   7  21      118.52      105.40     25.05 o 
   3   7  21      146.61      126.94     26.26 o 
   4   7  21       12.89       24.51     20.39 o 
   5   7  21        0.71      -17.95     18.49 o 
   6   7  21        2.12       32.06     20.29 o 
   7   7  21        0.00        9.21     25.30 o 
   8   7  21       28.14       38.90     31.17 o 
   9   7  21        1.61       18.25     27.65 o 
  10   7  21        2.15       19.04     28.65 o 
   0   8  21        3.42       27.45     40.34 o 
   1   8  21        1.79        1.33     28.82 o 
   2   8  21       29.05      -18.46     33.47 o 
   3   8  21        1.65       -4.54     27.48 o 
   4   8  21        0.33        5.62     23.76 o 
   5   8  21        0.00      -15.07     25.61 o 
   6   8  21        1.48      -25.74     31.70 o 
   7   8  21        7.51      -12.30     33.12 o 
   8   8  21        0.45        6.20     34.03 o 
   9   8  21       11.12        3.43     27.39 o 
   1   9  21        1.05       17.38     41.12 o 
   2   9  21       23.22      115.06     65.05 o 
   3   9  21       61.81       89.99     65.85 o 
   4   9  21        2.52      -19.45     42.16 o 
   5   9  21       84.39       58.63     54.20 o 
   6   9  21       31.19       44.12     36.04 o 
   7   9  21        3.56       32.95     38.69 o 
   0  10  21        5.49        5.06     80.08 o 
   1  10  21       19.06      -31.02     67.61 o 
   2  10  21       36.67       -3.45     70.47 o 
   3  10  21        1.84       49.93     54.24 o 
   4  10  21       34.63       81.07     54.45 o 
   0   0  22     2030.41     2081.25    121.85 o 
   1   0  22     3564.20     3397.96    118.39 o 
   2   0  22       27.20       29.54     14.98 o 
   3   0  22     3729.13     3578.62    124.37 o 
   4   0  22        1.18       10.77     32.77 o 
   5   0  22     3341.85     3200.00    187.05 o 
   6   0  22       32.42       45.30     26.99 o 
   7   0  22     1734.89     1620.34    113.08 o 
   8   0  22       33.36       61.34     34.89 o 
   9   0  22       61.00       60.66     37.18 o 
  10   0  22      229.28      177.72     95.00 o 
  11   0  22        4.65       19.73     51.85 o 
  12   0  22        0.01      -40.41     47.01 o 
  13   0  22        2.20      -16.57     62.11 o 
   1   1  22       33.41       40.88     10.24 o 
   2   1  22       62.50       62.03     12.16 o 
   3   1  22       13.64       24.45     12.08 o 
   4   1  22        9.17        4.45     14.66 o 
   5   1  22      594.94      624.28     72.54 o 
   6   1  22       11.65       13.19     18.59 o 
   7   1  22      219.94      161.82     25.33 o 
   8   1  22      153.82      148.77     26.15 o 
   9   1  22      281.92      325.30     34.74 o 
  10   1  22      111.17       49.57     25.37 o 
  11   1  22        1.19      -31.67     31.67 o 
  12   1  22       10.85       55.67     38.90 o 
  13   1  22        4.28      -35.30     43.62 o 
   0   2  22     1343.74     1419.35     57.04 o 
   1   2  22       35.08       21.48     10.06 o 
   2   2  22      388.28      385.49     22.41 o 
   3   2  22        0.33       15.78     14.28 o 
   4   2  22      296.33      299.12     32.35 o 
   5   2  22       15.76        1.75     23.38 o 
   6   2  22      109.99      130.73     20.43 o 
   7   2  22        1.14       12.83     16.94 o 
   8   2  22       68.03       60.72     23.35 o 
   9   2  22        2.42       31.86     24.01 o 
  10   2  22       10.32       26.43     34.52 o 
  11   2  22        8.25       20.52     32.17 o 
  12   2  22        9.01       37.50     36.97 o 
  13   2  22        0.04       29.52     39.00 o 
   1   3  22      381.89      366.55     22.09 o 
   2   3  22      655.08      647.64     28.29 o 
   3   3  22        7.14       26.18     15.37 o 
   4   3  22       17.96       16.58     15.88 o 
   5   3  22       53.30       51.60     20.81 o 
   6   3  22       28.57       44.06     15.14 o 
   7   3  22      173.64      129.12     22.58 o 
   8   3  22       45.74       57.88     18.34 o 
   9   3  22        1.69       34.48     21.68 o 
  10   3  22        0.70      -24.27     25.49 o 
  11   3  22       25.47       46.72     34.95 o 
  12   3  22        5.00        9.95     34.14 o 
   0   4  22      802.17      821.12     52.98 o 
   1   4  22      398.07      413.75     23.43 o 
   2   4  22       48.97       51.84     16.57 o 
   3   4  22       59.09       86.25     18.06 o 
   4   4  22       50.54        4.69     15.75 o 
   5   4  22      271.19      295.54     26.71 o 
   6   4  22        7.39       19.83     17.82 o 
   7   4  22       38.47       59.86     18.31 o 
   8   4  22      106.03      109.34     33.91 o 
   9   4  22      575.20      634.86     48.13 o 
  10   4  22       23.32       80.78     25.41 o 
  11   4  22       15.35       27.99     24.50 o 
  12   4  22       15.73       -4.25     26.65 o 
   1   5  22       40.44        4.91     15.72 o 
   2   5  22       75.49       55.77     16.13 o 
   3   5  22        4.70       33.22     16.59 o 
   4   5  22      242.69      286.99     35.66 o 
   5   5  22      887.06      773.97     40.81 o 
   6   5  22      181.82      170.77     24.08 o 
   7   5  22       76.35       45.11     21.11 o 
   8   5  22       17.41        6.67     21.07 o 
   9   5  22       19.47       37.12     21.53 o 
  10   5  22       33.65       10.60     23.47 o 
  11   5  22       37.31       24.14     27.64 o 
   0   6  22        9.48        8.65     23.07 o 
   1   6  22       83.67       69.40     26.76 o 
   2   6  22       87.18       52.57     18.10 o 
   3   6  22       17.39       27.34     17.24 o 
   4   6  22       35.04       42.45     18.96 o 
   5   6  22        1.10       26.42     19.62 o 
   6   6  22      107.78      114.60     24.75 o 
   7   6  22        0.07        3.87     21.52 o 
   8   6  22        6.80        6.66     26.56 o 
   9   6  22       19.45       45.29     28.11 o 
  10   6  22       62.90       76.85     31.51 o 
  11   6  22        0.95       -3.74     56.17 o 
   1   7  22       76.16       70.09     29.02 o 
   2   7  22        6.51      -15.26     25.66 o 
   3   7  22       40.93       33.27     23.40 o 
   4   7  22      153.12      193.01     25.10 o 
   5   7  22       32.03       21.42     20.51 o 
   6   7  22       64.94       90.13     24.20 o 
   7   7  22        6.63       13.93     24.96 o 
   8   7  22       51.91       24.37     29.44 o 
   9   7  22       17.76       32.01     30.17 o 
  10   7  22       17.23        6.82     50.38 o 
   0   8  22       50.81       80.43     46.03 o 
   1   8  22        2.54      -37.75     37.75 o 
   2   8  22       14.83       49.61     45.55 o 
   3   8  22       84.52       90.71     48.60 o 
   4   8  22       37.41       50.04     29.21 o 
   5   8  22       52.14       50.78     29.96 o 
   6   8  22       22.26       -6.26     32.30 o 
   7   8  22        9.54        6.00     62.79 o 
   8   8  22        5.18       17.51     27.61 o 
   1   9  22       23.16       32.85     70.33 o 
   2   9  22       20.76       -6.53     65.41 o 
   3   9  22       80.68      110.78     54.61 o 
   4   9  22      125.13      129.73     78.58 o 
   5   9  22       35.22       16.92     37.21 o 
   6   9  22      110.73      151.59     43.00 o 
   0  10  22       50.69      133.32     86.02 o 
   1  10  22       68.11      113.45     75.75 o 
   2  10  22        4.16       42.83     75.75 o 
   3  10  22      122.41      202.76     84.85 o 
   4  10  22        3.63       13.35     71.65 o 
   1   1  23      249.09      229.34     18.22 o 
   2   1  23       40.14       30.50     11.78 o 
   3   1  23      118.01      102.43     18.29 o 
   4   1  23        3.78       -4.67     14.41 o 
   5   1  23      121.32      107.42     20.37 o 
   6   1  23      121.07       83.49     34.00 o 
   7   1  23       21.21       -7.38     20.55 o 
   8   1  23      107.65      145.88     42.44 o 
   9   1  23       54.66       35.28     25.59 o 
  10   1  23       11.26       68.11     36.64 o 
  11   1  23        8.34       -7.29     35.18 o 
  12   1  23       97.53      164.13     47.62 o 
  13   1  23       63.51      101.48     62.37 o 
   0   2  23       12.23       38.35     18.25 o 
   1   2  23       23.28       25.65     11.94 o 
   2   2  23       19.54       46.00     12.50 o 
   3   2  23       48.69       57.89     16.33 o 
   4   2  23      107.44      134.83     18.42 o 
   5   2  23      136.97      142.04     27.89 o 
   6   2  23       68.79       95.05     20.31 o 
   7   2  23       23.04       19.88     18.19 o 
   8   2  23        1.53       -7.58     20.60 o 
   9   2  23        4.72        8.63     23.76 o 
  10   2  23       39.40       42.03     32.95 o 
  11   2  23       15.79        7.70     32.66 o 
  12   2  23        1.72        7.77     35.34 o 
   1   3  23      231.79      210.80     20.59 o 
   2   3  23       24.09       12.53     13.62 o 
   3   3  23      119.70      127.01     21.08 o 
   4   3  23       98.37      111.26     19.99 o 
   5   3  23       10.73       31.30     16.82 o 
   6   3  23        0.02       22.89     15.98 o 
   7   3  23        4.61      -15.26     15.26 o 
   8   3  23       59.76       33.36     18.41 o 
   9   3  23      148.65      123.36     35.40 o 
  10   3  23        3.22        0.67     29.36 o 
  11   3  23       11.91       35.57     45.02 o 
  12   3  23       15.71        5.54     35.87 o 
   0   4  23       52.09       49.63     32.93 o 
   1   4  23       68.08       80.14     18.67 o 
   2   4  23       29.33       56.35     15.95 o 
   3   4  23       37.94       32.63     18.80 o 
   4   4  23      200.43      194.84     22.99 o 
   5   4  23      154.89      179.35     23.12 o 
   6   4  23      492.23      487.44     60.10 o 
   7   4  23      114.15      147.88     37.55 o 
   8   4  23       95.84      156.30     22.69 o 
   9   4  23      153.28      136.81     25.84 o 
  10   4  23      133.33      160.30     28.84 o 
  11   4  23       33.76       60.87     27.96 o 
  12   4  23       35.31       66.41     40.56 o 
   1   5  23      196.42      154.66     22.04 o 
   2   5  23     1113.59     1109.73     64.88 o 
   3   5  23      309.14      262.84     33.16 o 
   4   5  23       38.30       52.19     20.20 o 
   5   5  23      167.27      183.26     24.96 o 
   6   5  23       14.04      -12.87     18.92 o 
   7   5  23       66.01       26.55     20.88 o 
   8   5  23       31.91       49.98     24.09 o 
   9   5  23        0.10       13.86     26.40 o 
  10   5  23        2.63       24.25     26.42 o 
  11   5  23        2.48      -15.67     25.65 o 
   0   6  23       47.48       17.91     33.00 o 
   1   6  23        0.05      -22.17     22.17 o 
   2   6  23        8.87       12.16     20.67 o 
   3   6  23       91.10       63.76     22.21 o 
   4   6  23        1.53       -2.49     18.94 o 
   5   6  23        1.04       21.86     22.05 o 
   6   6  23        9.30       25.65     21.81 o 
   7   6  23        1.54        7.84     25.10 o 
   8   6  23        3.41       12.99     27.85 o 
   9   6  23        5.97       49.84     31.49 o 
  10   6  23       17.65       24.36     29.68 o 
   1   7  23       20.06       38.17     32.19 o 
   2   7  23      103.31       64.83     29.87 o 
   3   7  23       50.49       45.73     29.20 o 
   4   7  23       19.29       15.71     21.23 o 
   5   7  23        2.42      -11.15     20.15 o 
   6   7  23        0.29       14.82     21.71 o 
   7   7  23        0.04       27.95     28.06 o 
   8   7  23        0.75       29.62     31.50 o 
   9   7  23        8.64       15.86     30.36 o 
   0   8  23        9.26      -32.56     53.90 o 
   1   8  23        0.23       37.30     52.65 o 
   2   8  23        0.75      -48.55     48.55 o 
   3   8  23      108.22       61.92     34.19 o 
   4   8  23       15.14       35.08     34.76 o 
   5   8  23        0.20       14.00     33.63 o 
   6   8  23       14.84      -18.14     34.03 o 
   7   8  23       23.71       74.10     46.32 o 
   8   8  23        0.09       29.79     30.92 o 
   1   9  23       62.71       95.63     77.37 o 
   2   9  23        3.11      -60.21     60.21 o 
   3   9  23       63.43      232.17     84.55 o 
   4   9  23       19.50       49.06     54.39 o 
   5   9  23        4.28       -4.51     36.29 o 
   6   9  23       24.47       19.07     38.04 o 
   1  10  23       14.84       26.47     80.23 o 
   2  10  23       21.56       58.37     84.04 o 
   0   0  24     2384.25     2316.72    148.06 o 
   1   0  24     2322.50     2356.91     97.67 o 
   2   0  24     3173.36     3244.27    127.86 o 
   3   0  24     5452.50     5260.26    178.50 o 
   4   0  24      346.09      367.31     49.44 o 
   5   0  24        1.01      -22.46     25.29 o 
   6   0  24      103.19       34.69     32.00 o 
   7   0  24      447.68      430.38     57.52 o 
   8   0  24      315.26      243.27     49.96 o 
   9   0  24      882.31      970.03     90.65 o 
  10   0  24       25.45       27.06     48.77 o 
  11   0  24       48.47      -26.11     57.49 o 
  12   0  24       39.08      114.99     65.63 o 
   1   1  24       14.31        4.00     12.38 o 
   2   1  24      332.51      345.12     22.07 o 
   3   1  24      389.94      385.37     25.45 o 
   4   1  24       88.89      106.88     18.97 o 
   5   1  24      144.35      155.92     22.93 o 
   6   1  24       20.59        6.40     20.33 o 
   7   1  24        1.34       -2.46     24.04 o 
   8   1  24       29.01      -20.56     31.54 o 
   9   1  24       29.37       51.57     28.65 o 
  10   1  24       63.88       71.46     40.52 o 
  11   1  24       15.75      -35.37     35.37 o 
  12   1  24        6.01       77.70     43.74 o 
   0   2  24      746.83      729.12     42.80 o 
   1   2  24       64.47       60.58     16.04 o 
   2   2  24       33.07       37.32     14.57 o 
   3   2  24      342.06      368.08     27.26 o 
   4   2  24        1.98       -7.50     15.83 o 
   5   2  24       14.46       26.42     18.19 o 
   6   2  24        1.86      -12.71     18.62 o 
   7   2  24       95.88      127.36     24.50 o 
   8   2  24       71.35       19.42     28.64 o 
   9   2  24       86.68       48.95     28.92 o 
  10   2  24        0.47      -32.52     86.28 o 
  11   2  24       10.28      -38.98     38.98 o 
  12   2  24       35.65       64.60     45.20 o 
   1   3  24      115.59       85.07     17.65 o 
   2   3  24       48.68       27.06     15.04 o 
   3   3  24      468.81      519.12     58.72 o 
   4   3  24        4.03        8.83     17.82 o 
   5   3  24        4.72       -2.56     18.19 o 
   6   3  24        0.22       31.22     16.08 o 
   7   3  24       84.16       47.59     18.05 o 
   8   3  24       15.39       12.28     18.57 o 
   9   3  24      170.43      132.65     28.62 o 
  10   3  24       48.15       50.54     31.64 o 
  11   3  24       26.75       61.99     37.94 o 
  12   3  24        0.44       15.87     39.52 o 
   0   4  24       72.76       54.61     27.54 o 
   1   4  24      960.86      873.79     43.00 o 
   2   4  24      316.46      307.41     25.73 o 
   3   4  24       92.35       15.29     20.67 o 
   4   4  24        9.90        9.67     18.79 o 
   5   4  24       10.02       50.73     19.51 o 
   6   4  24       10.19        8.70     20.05 o 
   7   4  24      112.62       75.36     23.02 o 
   8   4  24      309.77      367.26     34.02 o 
   9   4  24       35.49       65.86     24.92 o 
  10   4  24      120.58       82.83     31.03 o 
  11   4  24        0.56       -8.52     26.35 o 
   1   5  24        2.83      -20.25     20.25 o 
   2   5  24       12.76       -0.37     28.01 o 
   3   5  24       23.45       39.01     24.18 o 
   4   5  24      179.25       89.44     28.30 o 
   5   5  24       17.27       15.82     21.43 o 
   6   5  24      221.79      232.70     28.17 o 
   7   5  24      187.81      181.89     26.97 o 
   8   5  24      132.04       92.62     27.53 o 
   9   5  24       16.91      -11.60     45.11 o 
  10   5  24        0.57      -16.41     28.87 o 
  11   5  24       10.61       24.99     31.96 o 
   0   6  24       57.07       34.10     40.48 o 
   1   6  24        6.27       74.65     40.11 o 
   2   6  24       95.67       68.77     27.75 o 
   3   6  24       13.20       40.76     25.51 o 
   4   6  24       81.51       77.82     28.74 o 
   5   6  24       51.02       43.87     23.21 o 
   6   6  24        1.99        8.99     22.58 o 
   7   6  24       23.39      -24.39     25.09 o 
   8   6  24        1.31       47.76     29.65 o 
   9   6  24        0.49       -9.84     29.95 o 
  10   6  24        3.81      -33.09     33.09 o 
   1   7  24        3.30       -5.70     32.46 o 
   2   7  24        5.45      -24.77     27.83 o 
   3   7  24       81.69       70.50     41.56 o 
   4   7  24        1.92      -17.88     24.16 o 
   5   7  24       16.26       38.01     27.63 o 
   6   7  24        3.40        8.96     24.96 o 
   7   7  24        0.00      -24.63     28.28 o 
   8   7  24        7.02       -4.69     32.88 o 
   9   7  24        0.01       -7.27     31.04 o 
   1   8  24       10.88       35.49     63.58 o 
   2   8  24       45.21       16.88     45.33 o 
   3   8  24        0.66      -13.24     38.68 o 
   4   8  24       46.31       29.04     46.68 o 
   5   8  24       27.01       38.87     61.07 o 
   6   8  24        9.16        0.90     36.37 o 
   7   8  24        0.82       23.04     35.87 o 
   1   9  24       30.40      168.23     83.38 o 
   2   9  24        2.47      -15.91     70.40 o 
   3   9  24        1.38       10.27     71.65 o 
   4   9  24        0.98      -66.15     68.05 o 
   5   9  24       28.08      -37.94     41.87 o 
   1   1  25        8.02       20.24     13.37 o 
   2   1  25      169.18      176.08     18.46 o 
   3   1  25      248.74      261.78     51.42 o 
   4   1  25      451.28      482.48     32.01 o 
   5   1  25      265.68      227.11     44.51 o 
   6   1  25       35.40       37.28     21.90 o 
   7   1  25       18.92       10.50     23.42 o 
   8   1  25       55.80       42.03     25.81 o 
   9   1  25       88.25       76.40     36.45 o 
  10   1  25      215.19      270.73     54.10 o 
  11   1  25       42.43       -5.43     39.28 o 
  12   1  25       11.60        3.82     44.41 o 
   0   2  25      571.21      709.69     43.51 o 
   1   2  25       46.29       52.91     14.71 o 
   2   2  25       31.86       32.52     15.65 o 
   3   2  25        5.77       10.58     18.41 o 
   4   2  25      280.93      217.65     25.53 o 
   5   2  25        0.59        1.16     15.17 o 
   6   2  25        6.05      -17.81     17.81 o 
   7   2  25       19.90       20.93     23.22 o 
   8   2  25      136.09      123.32     28.97 o 
   9   2  25       35.76       73.56     30.61 o 
  10   2  25       57.43       76.83     61.01 o 
  11   2  25       44.00       52.59     87.82 o 
  12   2  25        0.92      112.54     51.21 o 
   1   3  25      314.21      359.45     27.13 o 
   2   3  25      450.68      473.93     31.08 o 
   3   3  25        8.34        3.91     19.70 o 
   4   3  25        1.35      -19.95     19.95 o 
   5   3  25       64.99       51.36     20.84 o 
   6   3  25      133.17      104.13     24.67 o 
   7   3  25      104.49      106.03     21.94 o 
   8   3  25       13.92      -18.56     18.56 o 
   9   3  25       47.98       57.75     51.41 o 
  10   3  25       32.25       43.24     39.61 o 
  11   3  25        3.14      -30.82     30.91 o 
   0   4  25      148.05      115.65     33.14 o 
   1   4  25        4.68       32.20     17.65 o 
   2   4  25       50.46       82.73     21.02 o 
   3   4  25      139.96      193.52     28.83 o 
   4   4  25        9.69        0.47     21.60 o 
   5   4  25        7.72       31.75     20.71 o 
   6   4  25      124.98      135.17     38.04 o 
   7   4  25        2.08        4.24     20.96 o 
   8   4  25      286.07      374.89     35.18 o 
   9   4  25       29.58       72.92     25.43 o 
  10   4  25       29.21       67.92     30.43 o 
  11   4  25        2.82       21.37     29.10 o 
   1   5  25       62.13       47.95     21.39 o 
   2   5  25      264.76      268.19     35.08 o 
   3   5  25        0.09        3.26     32.56 o 
   4   5  25       52.96       36.75     39.45 o 
   5   5  25        2.05      -23.25     23.25 o 
   6   5  25        2.79      -21.93     21.93 o 
   7   5  25        5.32       -2.79     22.51 o 
   8   5  25       21.78       33.92     27.98 o 
   9   5  25        0.59        2.87     32.20 o 
  10   5  25        0.17      -37.24     37.24 o 
   0   6  25        0.09      -26.47     36.45 o 
   1   6  25       72.82      120.71     45.25 o 
   2   6  25        0.01      -21.86     27.72 o 
   3   6  25      109.81       80.47     29.90 o 
   4   6  25        0.03       26.48     26.59 o 
   5   6  25        8.19      -26.54     29.49 o 
   6   6  25      151.47      105.31     30.70 o 
   7   6  25       20.39      -15.98     41.75 o 
   8   6  25        0.43       14.68     28.47 o 
   9   6  25       20.42       21.75     49.01 o 
   1   7  25       20.80       17.09     41.65 o 
   2   7  25        9.75       32.11     37.12 o 
   3   7  25        0.59      -22.31     73.44 o 
   4   7  25        4.33        4.20     29.45 o 
   5   7  25       13.50        1.05     40.30 o 
   6   7  25        0.05       -8.02     30.33 o 
   7   7  25        0.15       33.82     31.94 o 
   8   7  25        1.70       32.51     33.24 o 
   2   8  25       99.13       64.24     74.65 o 
   3   8  25      124.57      158.96     70.36 o 
   4   8  25       19.37       42.28     40.30 o 
   5   8  25        1.30       23.78     41.28 o 
   6   8  25        5.40       27.01     73.74 o 
   7   8  25        6.98       24.79     55.22 o 
   2   9  25        0.76      -25.74     77.00 o 
   3   9  25        0.01      -22.81     74.07 o 
   4   9  25        0.17      -39.38     76.71 o 
   0   0  26       17.35       72.50     33.18 o 
   1   0  26      167.87      185.91     26.71 o 
   2   0  26      167.90      203.51     30.35 o 
   3   0  26      858.97      857.43     49.64 o 
   4   0  26      122.52       75.41     30.47 o 
   5   0  26      620.06      497.86    100.10 o 
   6   0  26       57.01       41.35     41.62 o 
   7   0  26       12.04       41.21     35.49 o 
   8   0  26      405.05      593.66    148.79 o 
   9   0  26       25.35      -29.10     44.33 o 
  10   0  26      281.81      484.80     99.37 o 
  11   0  26      194.63      359.11     87.93 o 
  12   0  26       31.62      231.88     88.00 o 
   1   1  26       39.53       74.74     15.60 o 
   2   1  26     1278.83     1183.14     42.35 o 
   3   1  26        2.44       20.57     18.36 o 
   4   1  26      275.73      266.24     35.04 o 
   5   1  26        4.49       22.96     19.25 o 
   6   1  26      205.62      257.85     38.00 o 
   7   1  26      133.48      106.98     28.83 o 
   8   1  26       28.69      -10.96     25.26 o 
   9   1  26        9.69       51.11     29.14 o 
  10   1  26        1.04       -8.02     38.47 o 
  11   1  26       48.10      122.00     50.51 o 
  12   1  26        1.64       -5.67     48.99 o 
   0   2  26      405.19      441.95     56.77 o 
   1   2  26       63.01       67.18     16.23 o 
   2   2  26       82.40       83.23     18.46 o 
   3   2  26        7.85       13.90     21.33 o 
   4   2  26       95.12      116.26     25.18 o 
   5   2  26        0.54       11.73     21.83 o 
   6   2  26      141.06      150.62     26.26 o 
   7   2  26       63.81       41.75     23.34 o 
   8   2  26       65.87       33.43     28.46 o 
   9   2  26       19.32       23.94     32.68 o 
  10   2  26       31.77       26.47     41.90 o 
  11   2  26        2.58       26.76     47.70 o 
   1   3  26      762.56      695.48     37.01 o 
   2   3  26      486.23      525.53     33.40 o 
   3   3  26        2.26       -7.85     21.76 o 
   4   3  26        2.74       18.82     22.99 o 
   5   3  26        0.40       -2.54     22.41 o 
   6   3  26        4.83       13.71     21.04 o 
   7   3  26        3.94      -12.17     21.87 o 
   8   3  26      246.50      317.41     47.24 o 
   9   3  26        0.00       15.52     25.18 o 
  10   3  26       13.24       13.13     27.18 o 
  11   3  26        0.00       42.14     34.10 o 
   0   4  26      642.78      567.40     57.66 o 
   1   4  26        2.89      -10.26     17.08 o 
   2   4  26      956.52      998.33     61.87 o 
   3   4  26       24.56        8.61     32.18 o 
   4   4  26       53.68       36.49     30.34 o 
   5   4  26        0.07      -10.17     22.30 o 
   6   4  26        7.14        7.35     31.15 o 
   7   4  26        2.77       -5.66     23.16 o 
   8   4  26      126.78       69.30     29.81 o 
   9   4  26        0.01       -4.75     31.07 o 
  10   4  26       14.74       28.82     29.70 o 
  11   4  26       15.58       43.40     45.28 o 
   1   5  26       62.84       24.14     25.27 o 
   2   5  26       20.73       -8.43     23.17 o 
   3   5  26       22.61        5.30     28.41 o 
   4   5  26        0.76      -15.35     23.72 o 
   5   5  26        0.05       11.00     27.02 o 
   6   5  26       26.18       -4.54     28.04 o 
   7   5  26       16.14        2.74     26.77 o 
   8   5  26       81.85      130.83     59.72 o 
   9   5  26       52.03       39.03     32.23 o 
  10   5  26       46.79       41.52     33.69 o 
   0   6  26       18.33        7.63     39.31 o 
   1   6  26       41.68       71.43     44.07 o 
   2   6  26       54.47       71.88     49.50 o 
   3   6  26       55.95       48.22     34.17 o 
   4   6  26       19.68       28.44     28.27 o 
   5   6  26        3.42       44.71     28.15 o 
   6   6  26       27.16       -1.07     33.09 o 
   7   6  26        4.31       21.12     34.48 o 
   8   6  26       16.69        8.35     31.45 o 
   9   6  26        8.20      -25.74     33.02 o 
   1   7  26       29.84       51.04     46.86 o 
   2   7  26       24.16       48.99     45.03 o 
   3   7  26       10.97      -24.49     41.29 o 
   4   7  26        5.17       32.55     33.06 o 
   5   7  26        1.31       -4.93     33.19 o 
   6   7  26        1.94       17.61     34.28 o 
   7   7  26        0.32       24.05     37.11 o 
   8   7  26       31.09       67.21     37.02 o 
   2   8  26       53.35      190.59     93.50 o 
   3   8  26       26.41       39.72     43.36 o 
   4   8  26       10.69        8.21     48.18 o 
   5   8  26       26.62       94.97     57.57 o 
   6   8  26       25.19       43.34     55.51 o 
   2   9  26       16.47       85.51     83.75 o 
   3   9  26       47.93       68.27     82.35 o 
   1   1  27     1395.19     1426.81     52.14 o 
   2   1  27      247.89      286.67     33.49 o 
   3   1  27      347.19      368.91     36.59 o 
   4   1  27       84.01       95.48     28.27 o 
   5   1  27      187.17      138.45     39.51 o 
   6   1  27       62.20       73.54     30.53 o 
   7   1  27       16.80       22.11     27.71 o 
   8   1  27       17.85       -4.36     26.51 o 
   9   1  27        2.37       10.00     38.80 o 
  10   1  27       26.71      -19.61     39.10 o 
  11   1  27        0.80       31.27     72.05 o 
   0   2  27     3326.62     3384.63    135.87 o 
   1   2  27       12.46       19.41     16.26 o 
   2   2  27      438.64      484.38     32.60 o 
   3   2  27      110.66      149.61     30.83 o 
   4   2  27        0.28       17.35     39.31 o 
   5   2  27        4.04        5.18     25.51 o 
   6   2  27        0.28       19.42     18.55 o 
   7   2  27        8.64       30.47     23.64 o 
   8   2  27        0.03      -14.94     27.47 o 
   9   2  27        3.64      -46.75     46.75 o 
  10   2  27      102.65       86.05     50.01 o 
  11   2  27       38.10       49.19     47.57 o 
   1   3  27       13.32       41.66     18.03 o 
   2   3  27        0.57      -17.97     17.97 o 
   3   3  27        0.21      -22.03     22.03 o 
   4   3  27      129.30      116.12     30.35 o 
   5   3  27      150.84      148.73     32.73 o 
   6   3  27      172.10      151.01     29.72 o 
   7   3  27       34.50       30.18     25.01 o 
   8   3  27       18.02       25.32     22.26 o 
   9   3  27       12.20      -25.43     25.43 o 
  10   3  27        4.63       58.45     29.78 o 
  11   3  27       92.80       87.43     43.30 o 
   0   4  27      451.62      309.86     87.05 o 
   1   4  27       63.74       49.17     19.77 o 
   2   4  27       29.69        2.35     23.69 o 
   3   4  27       11.30       -7.33     28.89 o 
   4   4  27        0.47      -24.93     24.93 o 
   5   4  27       69.44       27.40     43.52 o 
   6   4  27       25.48        8.66     25.26 o 
   7   4  27        2.62       11.51     26.48 o 
   8   4  27       24.57       53.18     32.03 o 
   9   4  27       25.68        0.57     33.31 o 
  10   4  27       17.92      -12.12     34.76 o 
   1   5  27       12.16       27.16     23.24 o 
   2   5  27       16.41       12.16     28.10 o 
   3   5  27       44.44       67.06     32.12 o 
   4   5  27       41.43      -28.97     28.97 o 
   5   5  27       33.17       43.76     59.55 o 
   6   5  27        5.05       13.72     29.05 o 
   7   5  27       32.87       81.13     36.43 o 
   8   5  27       11.52        7.45     35.29 o 
   9   5  27        4.35       41.95     35.73 o 
   0   6  27      298.88      343.49     67.47 o 
   1   6  27        9.63       38.94     43.49 o 
   2   6  27       13.15        7.41     34.28 o 
   3   6  27       22.09      -35.71     90.79 o 
   4   6  27       14.86      -30.16     30.16 o 
   5   6  27        0.54        6.88     33.89 o 
   6   6  27       49.45       42.08     38.90 o 
   7   6  27        7.56       54.94     37.59 o 
   8   6  27       24.82       65.43     38.23 o 
   1   7  27        0.10      -44.37     44.37 o 
   2   7  27        1.11       59.99     47.52 o 
   3   7  27       19.85       44.81     49.35 o 
   4   7  27       21.47       44.56     38.79 o 
   5   7  27       52.52       26.13     67.58 o 
   6   7  27       78.21       80.11     38.73 o 
   7   7  27       20.09       14.34     59.66 o 
   3   8  27        7.02       45.39     56.17 o 
   4   8  27        0.60      -51.85     52.14 o 
   5   8  27        1.51       18.11     52.07 o 
   0   0  28       19.91       69.49     42.24 o 
   1   0  28      193.52      169.67     28.79 o 
   2   0  28        0.02       36.91     22.75 o 
   3   0  28       54.96      140.67     38.31 o 
   4   0  28      125.88       67.32     39.09 o 
   5   0  28       70.90       41.07     48.84 o 
   6   0  28      149.26      158.62     60.21 o 
   7   0  28       21.90      -45.69     45.69 o 
   8   0  28       12.00       44.37     44.47 o 
   9   0  28        0.20      -14.23     51.63 o 
  10   0  28      195.82      367.03     91.08 o 
  11   0  28      122.84      122.76     72.31 o 
   1   1  28     3188.99     3481.42     98.64 o 
   2   1  28      108.24      150.40     20.80 o 
   3   1  28        0.05       -5.76     22.38 o 
   4   1  28        4.20       -2.49     24.49 o 
   5   1  28        0.03        2.72     31.80 o 
   6   1  28      204.76      190.17     44.54 o 
   7   1  28       19.10        1.77     30.66 o 
   8   1  28        0.63       48.41     34.65 o 
   9   1  28       34.18       80.78     98.96 o 
  10   1  28       27.58      -21.56     41.76 o 
  11   1  28        0.07      -16.06     46.67 o 
   0   2  28     1978.50     2225.07     97.75 o 
   1   2  28       54.60       82.76     18.22 o 
   2   2  28        9.09       22.48     17.58 o 
   3   2  28       47.21       57.83     24.24 o 
   4   2  28      106.24       52.28     36.61 o 
   5   2  28        6.57        3.84     39.09 o 
   6   2  28       57.55       57.98     28.58 o 
   7   2  28      131.15      139.03     31.13 o 
   8   2  28        0.89       48.94     26.40 o 
   9   2  28        1.88       31.33     40.25 o 
  10   2  28       13.97       14.83     42.85 o 
   1   3  28        7.15      -10.16     18.05 o 
   2   3  28      345.32      364.02     31.33 o 
   3   3  28      191.12      209.24     59.97 o 
   4   3  28        0.89       -1.25     25.89 o 
   5   3  28       37.79       22.82     27.99 o 
   6   3  28       25.98       35.09     30.26 o 
   7   3  28        1.82       -9.47     30.38 o 
   8   3  28       12.54       -9.17     30.86 o 
   9   3  28       13.71       10.89     28.73 o 
  10   3  28       92.46       48.32     42.52 o 
   0   4  28      433.98      476.74     99.33 o 
   1   4  28       33.04       22.58     20.10 o 
   2   4  28       48.13       19.52     25.60 o 
   3   4  28       10.69       84.98     33.61 o 
   4   4  28       16.54       68.55     28.77 o 
   5   4  28       24.51       -6.00     28.50 o 
   6   4  28       66.56       94.76     33.98 o 
   7   4  28        1.67       -3.98     26.97 o 
   8   4  28       30.19       46.07     33.13 o 
   9   4  28        0.01       -8.94     32.73 o 
  10   4  28        2.29      -38.78     38.78 o 
   1   5  28      173.40      148.94     28.47 o 
   2   5  28       53.56       43.86     32.53 o 
   3   5  28        0.78        9.29     34.32 o 
   4   5  28        3.34       13.33     32.70 o 
   5   5  28        0.40       62.77     35.55 o 
   6   5  28        0.28      -21.16     33.24 o 
   7   5  28        6.64        2.23     35.11 o 
   8   5  28        1.43       24.41     38.19 o 
   9   5  28       31.87       69.57     41.78 o 
   0   6  28        9.03      -29.99     44.00 o 
   1   6  28        9.01       43.78     46.86 o 
   2   6  28        0.12      -15.04     34.86 o 
   3   6  28       57.87       80.47     38.10 o 
   4   6  28       59.49       57.88     51.81 o 
   5   6  28        7.89        5.73     33.76 o 
   6   6  28       16.53       75.32     55.99 o 
   7   6  28       56.97       36.40     37.84 o 
   8   6  28       19.40       36.24     43.05 o 
   1   7  28       74.83       76.34     52.43 o 
   2   7  28        0.03       52.43     50.16 o 
   3   7  28        2.80       -7.99     49.65 o 
   4   7  28       13.02       53.92     38.97 o 
   5   7  28        4.38      -34.62     34.62 o 
   6   7  28        0.16       40.48     39.68 o 
   3   8  28      110.10      138.23     62.33 o 
   4   8  28       22.38      -19.65     55.95 o 
   1   1  29     1332.12     1426.29     50.38 o 
   2   1  29      212.04      272.04     24.59 o 
   3   1  29        0.01       16.19     21.94 o 
   4   1  29       22.22       26.08     27.81 o 
   5   1  29        0.11       25.02     27.49 o 
   6   1  29       50.51       69.46     31.52 o 
   7   1  29        9.06       77.11     40.89 o 
   8   1  29       22.30       60.30     40.79 o 
   9   1  29        6.50       20.28     42.10 o 
  10   1  29        0.06        6.70     45.80 o 
   0   2  29      227.44      220.23     35.36 o 
   1   2  29      217.70      200.51     28.91 o 
   2   2  29        2.68       11.87     18.69 o 
   3   2  29        6.60       27.46     24.08 o 
   4   2  29       38.05       24.82     28.73 o 
   5   2  29       37.57       65.50     34.05 o 
   6   2  29        0.74       44.72     30.78 o 
   7   2  29        1.08        7.63     30.75 o 
   8   2  29       32.36       47.18     35.28 o 
   9   2  29       12.95       17.53     41.28 o 
  10   2  29        1.60       -0.58     43.98 o 
   1   3  29       29.50       22.28     21.16 o 
   2   3  29       40.04       28.43     19.99 o 
   3   3  29        3.63       27.03     28.79 o 
   4   3  29       27.24       36.45     29.54 o 
   5   3  29       21.68       18.56     29.83 o 
   6   3  29        1.49       25.62     29.40 o 
   7   3  29       11.03      -29.83     29.83 o 
   8   3  29       11.16       26.89     32.41 o 
   9   3  29        7.16        2.07     47.48 o 
  10   3  29        0.06       -6.20     38.35 o 
   0   4  29       21.77       37.17     28.60 o 
   1   4  29        5.14       22.02     20.61 o 
   2   4  29       15.43      -12.17     24.27 o 
   3   4  29       61.68       43.28     32.35 o 
   4   4  29       26.07       39.56     33.00 o 
   5   4  29       87.20       69.75     31.38 o 
   6   4  29       70.19       18.98     32.10 o 
   7   4  29       14.53       13.29     31.21 o 
   8   4  29      105.93      166.28     39.64 o 
   9   4  29       11.80        0.52     34.14 o 
   1   5  29       92.88       61.93     25.69 o 
   2   5  29       57.91       -4.38     53.68 o 
   3   5  29        7.69       -2.00     29.93 o 
   4   5  29        5.38        0.05     41.14 o 
   5   5  29        6.61       29.27     35.29 o 
   6   5  29        4.68       29.87     38.65 o 
   7   5  29       21.23       33.22     37.33 o 
   8   5  29       36.63      105.32     50.93 o 
   0   6  29        3.39      -29.99     50.16 o 
   1   6  29       18.43       44.59     47.37 o 
   2   6  29        0.20       56.42     36.05 o 
   3   6  29       53.50      129.18     50.71 o 
   4   6  29       93.61      122.61     41.84 o 
   5   6  29       43.68       25.15     35.34 o 
   6   6  29       20.39       24.52     38.76 o 
   7   6  29       47.18       52.99     41.57 o 
   1   7  29      146.66      200.78     65.34 o 
   2   7  29        0.91      -14.74     47.59 o 
   3   7  29        5.89       41.21     54.56 o 
   4   7  29        6.61      -28.05     37.08 o 
   5   7  29        7.94        7.58     37.77 o 
   6   7  29       96.94      103.25     57.86 o 
   3   8  29       70.13       29.04     60.79 o 
   0   0  30     1423.74     1295.93     97.52 o 
   1   0  30       24.09       50.37     25.04 o 
   2   0  30      404.83      484.78     45.88 o 
   3   0  30      148.20      179.22     42.50 o 
   4   0  30       87.34       84.34     60.17 o 
   5   0  30        8.57       34.47     53.46 o 
   6   0  30        3.28       14.59     49.94 o 
   7   0  30       67.56        2.79     58.01 o 
   8   0  30       32.34       -3.81     58.37 o 
   9   0  30        0.54      -27.21     59.25 o 
  10   0  30        7.90      202.76     78.54 o 
   1   1  30        3.96       50.83     17.99 o 
   2   1  30        0.31       -5.46     17.46 o 
   3   1  30        1.01       18.59     23.58 o 
   4   1  30       54.25       50.41     31.25 o 
   5   1  30        0.68       13.20     28.81 o 
   6   1  30        0.93       46.18     29.86 o 
   7   1  30       36.44       45.83     47.23 o 
   8   1  30       87.86       18.51     44.00 o 
   9   1  30        5.24       54.62     80.12 o 
  10   1  30        4.18      -52.70     96.43 o 
   0   2  30        0.00        3.04     29.89 o 
   1   2  30       14.08       26.20     18.60 o 
   2   2  30       10.27       16.16     20.34 o 
   3   2  30       32.37       50.79     27.08 o 
   4   2  30      140.69      111.19     34.27 o 
   5   2  30       67.50       90.19     34.06 o 
   6   2  30       18.77       39.65     31.74 o 
   7   2  30        2.59      -30.36     30.36 o 
   8   2  30       51.04       63.88     36.62 o 
   9   2  30        6.91       19.48     43.31 o 
   1   3  30       38.32       35.99     28.43 o 
   2   3  30       93.69       17.73     21.63 o 
   3   3  30       60.78       71.93     31.24 o 
   4   3  30      124.40       74.26     31.79 o 
   5   3  30      271.52      203.48     40.04 o 
   6   3  30       10.28       -9.99     29.98 o 
   7   3  30       16.95       50.28     38.41 o 
   8   3  30       10.17       -3.73     33.08 o 
   9   3  30        0.65      -13.66     35.62 o 
   0   4  30        2.19      -24.13     28.72 o 
   1   4  30       16.78       10.33     22.17 o 
   2   4  30        7.71      -33.16     33.16 o 
   3   4  30        2.29       39.91     34.03 o 
   4   4  30        3.77       16.88     35.75 o 
   5   4  30       11.18        7.72     33.20 o 
   6   4  30       13.44       30.07     40.48 o 
   7   4  30        1.31       41.08     34.22 o 
   8   4  30       18.82       -7.42     33.88 o 
   9   4  30        4.23      -18.63     61.53 o 
   1   5  30        2.18       23.05     24.52 o 
   2   5  30      118.67      170.53     68.42 o 
   3   5  30        0.49       21.25     34.20 o 
   4   5  30        6.21       83.51     37.56 o 
   5   5  30       15.13        4.85     58.48 o 
   6   5  30        8.18       20.00     36.48 o 
   7   5  30       11.23        8.13     36.32 o 
   8   5  30        0.92       32.24     39.29 o 
   0   6  30      346.01      225.64     67.76 o 
   1   6  30        1.86       15.84     48.11 o 
   2   6  30       67.00       31.74     36.28 o 
   3   6  30       28.41       55.89     39.55 o 
   4   6  30        0.07      -32.40     32.40 o 
   5   6  30       18.31       52.39     38.77 o 
   6   6  30        5.33       11.29     39.48 o 
   1   7  30       58.64      121.51     64.83 o 
   2   7  30        0.37       16.43     53.02 o 
   3   7  30       12.66       -2.79     52.43 o 
   4   7  30        2.17       38.42     40.70 o 
   5   7  30        2.27       52.51     53.90 o 
   1   1  31      210.15      250.95     25.74 o 
   2   1  31      105.45       92.78     24.89 o 
   3   1  31       15.83      -23.28     23.28 o 
   4   1  31        0.02      -26.60     29.22 o 
   5   1  31        9.69       15.23     29.76 o 
   6   1  31        8.16       56.74     33.99 o 
   7   1  31       27.73       20.54     41.43 o 
   8   1  31       17.26       37.26     44.80 o 
   9   1  31       40.47       16.17     44.45 o 
   0   2  31      119.52      116.06     31.80 o 
   1   2  31       84.17       53.43     19.82 o 
   2   2  31        0.31        9.30     18.53 o 
   3   2  31      285.61      255.10     41.59 o 
   4   2  31      848.85      876.90     64.70 o 
   5   2  31      179.07      192.40     46.70 o 
   6   2  31       22.22       16.25     33.35 o 
   7   2  31       23.07       28.59     35.18 o 
   8   2  31       63.09       76.84     36.83 o 
   9   2  31        2.88        5.44     53.46 o 
   1   3  31       48.21       65.03     21.68 o 
   2   3  31       19.88       49.20     23.40 o 
   3   3  31        1.64       52.53     31.42 o 
   4   3  31        6.09       -9.77     28.22 o 
   5   3  31       48.43       75.67     33.19 o 
   6   3  31       13.15       21.25     34.04 o 
   7   3  31        2.76       67.34     36.27 o 
   8   3  31       36.19       20.44     36.86 o 
   9   3  31       14.11       52.80     71.57 o 
   0   4  31       74.32       57.64     34.33 o 
   1   4  31       30.91       -8.28     22.47 o 
   2   4  31        0.01       41.02     29.47 o 
   3   4  31       62.55       52.14     37.12 o 
   4   4  31       93.72       91.20     42.11 o 
   5   4  31        8.07        0.37     36.14 o 
   6   4  31        3.35      -31.69     31.69 o 
   7   4  31       26.14       69.93     38.44 o 
   8   4  31       18.57       -5.10     36.85 o 
   1   5  31        9.71       -4.28     26.17 o 
   2   5  31       25.83       21.63     33.94 o 
   3   5  31        3.77      -13.23     36.72 o 
   4   5  31       31.08       61.36     41.07 o 
   5   5  31        0.13       28.03     74.91 o 
   6   5  31        0.43        2.00     38.11 o 
   7   5  31        2.89      -23.19     39.53 o 
   0   6  31        2.20      -15.11     50.89 o 
   1   6  31        1.82       -0.15     49.50 o 
   2   6  31        1.15      -22.81     35.79 o 
   3   6  31       14.71       49.59     40.14 o 
   4   6  31        3.41        9.83     35.98 o 
   5   6  31       33.78       96.34     43.52 o 
   6   6  31      202.65      376.42     83.97 o 
   1   7  31        0.67        8.87     58.15 o 
   2   7  31       27.47       43.19     59.25 o 
   3   7  31       50.57       79.86     57.20 o 
   0   0  32     1818.04     1951.96    186.19 o 
   1   0  32        0.42       12.91     24.46 o 
   2   0  32       15.23       24.59     32.37 o 
   3   0  32        0.91      -35.80     35.80 o 
   4   0  32        0.00      -14.76     37.48 o 
   5   0  32       39.32        8.14     55.07 o 
   6   0  32        1.92       -2.71     53.83 o 
   7   0  32        0.15       -3.89     60.79 o 
   8   0  32       55.97       62.55     69.89 o 
   9   0  32       13.13      -36.37     62.55 o 
   1   1  32      527.66      588.95     35.82 o 
   2   1  32       40.87       26.13     19.58 o 
   3   1  32       18.22       63.67     28.25 o 
   4   1  32        0.06       16.52     31.61 o 
   5   1  32        0.67       -5.29     32.52 o 
   6   1  32      209.84      240.02     62.31 o 
   7   1  32       84.51       41.47     61.89 o 
   8   1  32       88.64       21.85     44.15 o 
   9   1  32       26.88        0.73     50.30 o 
   0   2  32      136.72       99.74     63.68 o 
   1   2  32      119.77       76.59     22.35 o 
   2   2  32        0.00      -19.43     19.43 o 
   3   2  32       10.57      -16.50     33.53 o 
   4   2  32      265.55      309.58     45.05 o 
   5   2  32        3.80        7.68     32.11 o 
   6   2  32      123.50      135.19     39.08 o 
   7   2  32       58.32       59.50     37.41 o 
   8   2  32       37.24      -18.85     36.33 o 
   1   3  32       65.98       81.93     27.19 o 
   2   3  32      193.85      172.91     29.50 o 
   3   3  32      294.99      293.34     52.08 o 
   4   3  32      147.17       88.51     70.25 o 
   5   3  32        8.17       15.24     31.86 o 
   6   3  32        1.69      -21.08     35.15 o 
   7   3  32       42.23       73.23     39.19 o 
   8   3  32       43.67       84.77     40.69 o 
   0   4  32       17.31       80.05     33.26 o 
   1   4  32        0.03        2.84     23.29 o 
   2   4  32        4.71       -5.00     30.45 o 
   3   4  32       16.89      -18.46     35.12 o 
   4   4  32        7.89       30.69     37.90 o 
   5   4  32       28.90       52.00     57.82 o 
   6   4  32        2.35       83.40     80.37 o 
   7   4  32        1.76       -0.54     35.66 o 
   1   5  32       13.72        5.89     26.58 o 
   2   5  32       10.65      -35.53     35.53 o 
   3   5  32        5.19      -31.17     34.01 o 
   4   5  32       22.79       31.90     39.07 o 
   5   5  32        1.09      -36.78     36.78 o 
   6   5  32        3.94      -10.52     38.51 o 
   0   6  32      104.69      212.81     68.20 o 
   1   6  32        0.56       49.68     43.22 o 
   2   6  32       30.94       18.07     39.41 o 
   3   6  32       13.86       98.56     44.17 o 
   4   6  32       14.15       15.45     49.39 o 
   5   6  32       19.23       43.93     52.21 o 
   1   7  32       30.45       59.33     64.90 o 
   2   7  32        4.10       57.71     59.99 o 
   1   1  33       38.82       58.39     21.66 o 
   2   1  33      105.55      127.18     43.23 o 
   3   1  33        4.79       23.58     27.38 o 
   4   1  33       56.21       71.36     40.67 o 
   5   1  33       23.57       27.47     35.98 o 
   6   1  33       14.27        1.61     34.18 o 
   7   1  33       18.61       61.62     46.89 o 
   8   1  33       27.35        0.78     50.23 o 
   0   2  33       32.06       54.48     33.53 o 
   1   2  33      145.82      150.32     32.72 o 
   2   2  33      154.10      154.74     25.21 o 
   3   2  33       35.98       30.19     34.80 o 
   4   2  33       85.29       69.24     36.40 o 
   5   2  33        0.60       33.05     36.33 o 
   6   2  33       50.24      116.88     39.29 o 
   7   2  33        9.03       -2.25     37.50 o 
   8   2  33       93.49      145.78     86.80 o 
   1   3  33        0.93       -9.52     21.71 o 
   2   3  33       43.71       56.97     28.88 o 
   3   3  33       80.51       89.14     41.89 o 
   4   3  33        6.84       35.02     68.63 o 
   5   3  33       25.30       37.20     32.97 o 
   6   3  33       49.11       95.86     41.68 o 
   7   3  33       14.20       22.09     53.69 o 
   0   4  33        0.00        4.61     32.79 o 
   1   4  33       32.60       84.34     27.44 o 
   2   4  33        1.29       19.92     39.72 o 
   3   4  33       91.72      115.42     44.25 o 
   4   4  33       89.65      156.09     46.09 o 
   5   4  33        1.40      -38.44     38.44 o 
   6   4  33       11.87       30.78     41.02 o 
   1   5  33        6.74       13.18     35.36 o 
   2   5  33       15.88       22.34     39.91 o 
   3   5  33        6.33       76.45     59.62 o 
   4   5  33       32.99       11.14     39.20 o 
   5   5  33       16.51       28.26     40.48 o 
   0   6  33        7.00       31.17     57.64 o 
   1   6  33        1.20        8.09     43.16 o 
   2   6  33       20.98        4.82     43.70 o 
   3   6  33        1.54       64.53     43.98 o 
   0   0  34      324.44      390.33     63.61 o 
   1   0  34      243.19      281.00     49.88 o 
   2   0  34        7.37      -14.15     32.09 o 
   3   0  34       14.17      -34.02     38.65 o 
   4   0  34        0.01        7.83     41.84 o 
   5   0  34      168.31      250.84     57.11 o 
   6   0  34        1.94       20.53     61.01 o 
   7   0  34      257.45      429.00     95.04 o 
   1   1  34      516.21      449.84     35.43 o 
   2   1  34        4.39       -0.90     21.90 o 
   3   1  34        1.63      -27.36     27.36 o 
   4   1  34        2.55       10.21     32.25 o 
   5   1  34        0.79       -0.80     35.12 o 
   6   1  34       32.85       -8.63     37.11 o 
   7   1  34        1.63       40.71     49.18 o 
   0   2  34        4.68        7.21     31.09 o 
   1   2  34        1.03       12.42     22.56 o 
   2   2  34       60.55      105.26     30.81 o 
   3   2  34       32.11       24.08     54.96 o 
   4   2  34      147.54      142.52     62.66 o 
   5   2  34      205.22      247.43     47.17 o 
   6   2  34       84.49      156.71     41.80 o 
   7   2  34       13.12       55.18     41.54 o 
   1   3  34       14.14       22.45     23.35 o 
   2   3  34       76.33       85.33     36.54 o 
   3   3  34       10.41       -9.16     43.34 o 
   4   3  34        8.41       38.54     43.07 o 
   5   3  34       37.43       31.19     37.92 o 
   6   3  34       20.45        4.53     34.89 o 
   0   4  34        2.52        0.16     41.95 o 
   1   4  34       12.49       18.48     26.44 o 
   2   4  34        0.78      -19.90     37.91 o 
   3   4  34        1.32       25.39     38.06 o 
   4   4  34        0.03       98.63     45.26 o 
   5   4  34       78.88       80.49     45.57 o 
   1   5  34        0.05       10.68     38.12 o 
   2   5  34        0.35       -4.32     49.83 o 
   3   5  34        0.01      -19.94     40.60 o 
   4   5  34        1.20       18.16     41.58 o 
   0   6  34        0.52       62.48     66.07 o 
   1   6  34        7.03        5.06     58.37 o 
   1   1  35        2.24       30.35     23.69 o 
   2   1  35       13.57        9.89     23.12 o 
   3   1  35       34.07       72.57     32.77 o 
   4   1  35        0.21       70.12     37.86 o 
   5   1  35       14.18       -8.11     38.00 o 
   6   1  35        1.06       -7.28     37.85 o 
   0   2  35       62.58       10.94     35.22 o 
   1   2  35      120.73      177.15     36.37 o 
   2   2  35       13.23        0.34     25.23 o 
   3   2  35       57.99       56.86     37.05 o 
   4   2  35       11.08        3.08     35.45 o 
   5   2  35       30.24       17.36     38.04 o 
   6   2  35       37.80       48.08     48.50 o 
   1   3  35       35.27       23.46     29.29 o 
   2   3  35       26.21       25.04     32.04 o 
   3   3  35      170.53       63.43     49.79 o 
   4   3  35       74.81      182.29     61.20 o 
   5   3  35      115.21      187.23     53.12 o 
   0   4  35       26.40      -26.64     34.83 o 
   1   4  35        3.42      -23.56     26.85 o 
   2   4  35        3.43      -40.30     40.30 o 
   3   4  35       32.43       49.37     42.44 o 
   4   4  35       28.47       60.37     44.98 o 
   1   5  35        4.12        3.39     35.50 o 
   2   5  35        0.79        0.25     44.15 o 
   0   0  36      546.43      459.14     93.13 o 
   1   0  36       65.90       37.34     64.28 o 
   2   0  36        7.49       -6.16     31.75 o 
   3   0  36       19.71       35.42     44.54 o 
   4   0  36       13.03      125.43     49.07 o 
   5   0  36        3.39      -25.37     46.32 o 
   1   1  36      399.80      400.19     38.59 o 
   2   1  36       20.56       31.47     24.51 o 
   3   1  36        4.86       16.35     31.61 o 
   4   1  36       10.99       13.03     38.57 o 
   5   1  36        1.41      -11.54     39.02 o 
   0   2  36        7.20        4.48     34.22 o 
   1   2  36       25.04       33.84     25.21 o 
   2   2  36        0.18       21.85     31.10 o 
   3   2  36       11.04      -12.86     48.11 o 
   4   2  36       38.63      124.69     42.55 o 
   5   2  36        5.84      -39.14     58.20 o 
   1   3  36       48.28       37.60     26.29 o 
   2   3  36        1.26      -34.72     34.72 o 
   3   3  36        1.75      -30.99     42.12 o 
   4   3  36       33.67       62.28     47.55 o 
   0   4  36       26.11       30.68     40.09 o 
   1   4  36        5.56       21.61     31.87 o 
   2   4  36        3.26      -39.56     39.79 o 
   3   4  36        0.53       80.81     56.32 o 
   1   1  37      104.90      116.82     30.02 o 
   2   1  37       19.82       30.15     31.87 o 
   3   1  37       21.45       46.60     34.22 o 
   4   1  37       31.79       16.68     33.23 o 
   0   2  37       91.82      130.33     42.25 o 
   1   2  37        8.18       46.19     27.07 o 
   2   2  37        2.20        4.59     38.00 o 
   3   2  37      103.66      139.58     52.84 o 
   4   2  37        5.24       -4.18     54.12 o 
   1   3  37        2.61       48.44     35.83 o 
   2   3  37        6.00      -41.24     41.37 o 
   0   0  38      638.64      551.39     99.59 o 
   1   0  38       17.17      -15.76     42.50 o 
   2   0  38        0.31      -49.55     49.55 o 
   3   0  38        0.13      -28.09     61.31 o 
   1   1  38        4.81       57.87     29.42 o 
   2   1  38        7.41        3.48     39.36 o 
   0   2  38      294.44      365.88     52.87 o 
   1   2  38        4.32      -16.83     27.23 o 
                                                 
